# Supplementary material for: Phenome-wide association study identifies new clinical phenotypes associated with Staphylococcus aureus infections
Source: PLoS One. 2024 Jul 5;19(7):e0303395. doi: 10.1371/journal.pone.0303395 (PMC11226111; doi:10.1371/journal.pone.0303395)
Supplement: S1 Data — (XLSX) [file pone.0303395.s001.xlsx]

## Sheet: Table of contents
	Table supplemental (S)	Content
	S1.1 Table	Cohort demographics for PheWAS of phecode occurrences.
	S1.2 Table	Cohort demographics for PheWAS of phecode age of first onset.
	S2 Table	Statistical models and SAI risk factors used.
	S3.1 Table	PheWAS results for SAI occurrences Vs phecode occurrences. Basic.
	S3.2 Table	PheWAS results for SAI occurrences Vs phecode occurrences. After removing patient with known SAI risk factors (only sentinel phecode where screened).
	S4.1 Table	PheWAS results for SAI age of first onset Vs phecode age of first onset. Basic.
	S4.2 Table	PheWAS results for SAI age of first onset Vs phecode age of first onset. After removing patient with known SAI risk factors (only sentinel phecode where screened).
	S5 Table	Sentinel phecode selection.
	S6 Table	Classification of sentinel phecodes into disease categories.

## Sheet: S1.1 Table
		Marshfield Clinic Health System cohort										All of Us cohort										TriNetX
						age		EHR length								age		EHR length				race*	sex	counts	% total counts
		ancestry*	sex**	counts	% total counts	mean	sd	mean	sd			ancestry*	sex	counts	% total counts	mean	sd	mean2	sd2			all	all	109884571	100
		all	all	754401	100	55.32	18.48	20.46	10.25			all	all	118538	100	58.5672	16.1338	13.6543	7.74438			all	female	6.04365e+07	55
		all	female	395340	52.4045	56.01	18.51	20.51	10.26			all	female	74661	62.9849	56.6094	16.1448	13.6954	7.81885			all	male	4.94481e+07	45
		all	male	359061	47.5955	54.82	18.49	20.22	10.29			all	male	41439	34.9584	61.9566	15.5613	13.5523	7.58757			all	unknown	0	0
		EUR	all	460854	61.0887	54.23	18.39	23.41	10.28			all	unknown	2438	2.05672	60.9118	15.4869	14.1272	8.05881			white	NA	53954583	0.491011
		EUR	female	244734	32.4408	54.16	18.64	23.55	10.25			EUR	all	74592	62.9267	61.8177	15.7804	14.2217	8.12513			Black or African American	NA	12734680	0.115891
		EUR	male	216120	28.6479	54.31	18.1	23.25	10.3			EUR	female	44966	37.9338	59.7021	15.9074	14.187	8.21824			Asian	NA	3072562	0.0279617
		EAS	all	6967	0.923514	44.32	16.58	17.56	7.12			EUR	male	28037	23.6523	65.0859	15.0126	14.237	7.94425			American Indian or Alaska Native		406289	0.00369742
		EAS	female	4095	0.542815	44.48	16.84	17.44	7.26			EUR	unknown	1589	1.3405	64.022	15.2489	14.9348	8.58956			Native Hawaiian or Other Pacific Islander		357290	0.0032515
		EAS	male	2872	0.380699	44.09	16.21	17.74	6.91			AFR	all	23447	19.7802	54.7188	14.5228	13.0153	6.55275			Unknown Race		39359167	0.358186
		AFR	all	2646	0.350742	40.81	14.68	15.29	7.44			AFR	female	15389	12.9823	53.7676	14.9127	13.2951	6.62234			* as decribed in demographic table
		AFR	female	1071	0.141967	38.46	14.77	15.85	7.44			AFR	male	7535	6.35661	56.4993	13.6026	12.4358	6.38489
		AFR	male	1575	0.208775	42.42	14.4	14.9	7.42			AFR	unknown	523	0.441209	57.0574	12.9983	13.1344	6.34446
		AMR	all	6831	0.905487	47.68	16.84	20.04	9.04			AMR	all	17342	14.6299	50.7484	15.6846	12.414	7.58639
		AMR	female	3882	0.51458	48.02	17.05	20.26	9.27			AMR	female	12338	10.4085	49.6372	15.557	12.7087	7.81085
		AMR	male	2949	0.390906	47.23	16.52	19.77	8.74			AMR	male	4720	3.98185	53.5989	15.6845	11.6856	6.93517
		unknown	all	277103	36.7315	58.57	18.23	15.68	8.29			AMR	unknown	284	0.239586	51.6479	15.2128	11.7182	7.20185
		unknown	female	141558	18.7643	59.55	18.38	15.62	8.27			EAS	all	1714	1.44595	53.5432	15.6455	11.4481	5.72812
		unknown	male	135545	17.9672	57.51	18.01	15.74	8.31			EAS	female	1172	0.988712	52.5964	15.6263	11.4607	5.73997
		1. ancestry as reported										EAS	male	525	0.442896	55.5276	15.4869	11.3573	5.57535
		2. Ancestry acronym definitions										EAS	unknown	17	0.0143414	57.5294	16.4131	13.3797	8.90356
		EUR: European										SAS	all	1031	0.869763	52.7527	15.6677	11.9696	5.91114
		AFR: African										SAS	female	573	0.483389	50.6527	14.9945	12.177	6.04885
		AMR: Admixed American										SAS	male	442	0.372876	55.5	16.0312	11.792	5.79417
		EAS: East Asian										SAS	unknown	16	0.0134978	52.0625	18.3065	9.44986	2.77574
		SAS: South Asian										MID	all	412	0.347568	53.6359	16.6189	12.8762	6.28276
		MID: Middle Eastern										MID	female	223	0.188125	51.2646	16.45	12.4418	5.80666
		3.individual where sex was not specified as male or female were removed										MID	male	180	0.15185	56.7444	16.395	13.3095	6.75035
												MID	unknown	9	0.0075925	50.2222	16.6867	14.9709	7.6348
												1. ancestry was genetically predicted by principal component analysis
												2. Ancestry acronym definitions
												EUR: European
												AFR: African
												AMR: Admixed American
												EAS: East Asian
												SAS: South Asian
												MID: Middle Eastern
												Additional note. Cohort while removing patient with risk factors listed in table s1, reduced participants from 118538 down to 81310

## Sheet: S1.2 Table 
	Marshfield Clinic Health System cohort										All of Us cohort										TriNetX cohort
					age		EHR length								age		EHR length								age		EHR length
	ancestry1,2	sex3	counts	% total counts	mean	sd	mean	sd			ancestry1,2	sex	counts	% total counts	mean	sd	mean2	sd2			race1	sex	counts	% total counts	mean age	sd age	mean EHR	sd EHR
	all	all	8339	100	61.6931	19.6764	25.6216	10.5652			all	all	1044	100	57.2328	15.0617	14.0435	8.12938			all	all	54239	100	57.2799	17.7815	8.93601	7.83057
	all	female	4213	50.5216	59.7349	20.8895	25.7799	10.3138			all	female	524	50.1916	55.7519	15.3197	14.4938	8.45374			all	female	26108	48.1351	56.3291	18.1878	9.54147	7.9113
	all	male	4126	49.4784	63.6927	18.1408	25.4599	10.8147			all	male	500	47.8927	58.818	14.663	13.6225	7.74803			all	male	28130	51.8631	58.1529	17.3546	8.3801	7.71408
	EUR	all	7237	86.785	61.9327	19.453	26.4123	10.4626			all	unknown	20	1.91571	56.4	14.7947	12.7687	8.48759			all	unknown	1	0.00184369	68.7507	n/a	1.41644	n/a
	EUR	female	3645	43.7103	59.8044	20.6769	26.5538	10.2444			EUR	all	663	63.5057	59.7738	15.3126	14.604	8.69618			white	all	39855	73.4803	58.1933	17.741	9.12744	8.08845
	EUR	male	3592	43.0747	64.0924	17.8723	26.2687	10.6791			EUR	female	324	31.0345	58.0556	15.6331	15.2089	9.30911			white	female	19099	35.2127	57.1066	18.1643	9.66846	8.15199
	EAS	all	53	0.635568	47.1667	19.4929	20.3066	7.41734			EUR	male	327	31.3218	61.419	14.8235	14.0917	7.99242			white	male	20756	38.2677	59.1867	17.2858	8.63286	7.99818
	EAS	female	31	0.371747	47.8571	20.7466	21.9043	7.01648			EUR	unknown	12	1.14943	61.3333	15.8936	12.2316	9.41621			white	unknown	0	0	n/a	n/a	n/a	n/a
	EAS	male	22	0.263821	46.2	18.0718	18.0698	7.55688			AFR	all	217	20.7854	54.4654	12.7021	13.7576	6.79586			Black or African American	all	7820	14.4177	54.0443	16.4893	8.94521	6.6851
	AFR	all	56	0.671543	42.2609	16.4525	15.3757	7.81248			AFR	female	125	11.9732	53.808	13.2511	13.8687	6.65397			Black or African American	female	3979	7.33605	53.7037	17.1225	9.60309	6.89417
	AFR	female	34	0.407723	37.2222	14.6454	18.2686	8.30341			AFR	male	89	8.5249	55.3371	12.0425	13.4272	6.96175			Black or African American	male	3841	7.08162	54.391	15.8133	8.27536	6.39704
	AFR	male	22	0.263821	49.4211	16.5741	11.2648	4.75461			AFR	unknown	3	0.287356	56	9.64365	18.9332	8.02828			Black or African American	unknown	0	0	n/a	n/a	n/a	n/a
	AMR	all	212	2.53028	52.8405	17.604	24.1988	8.41766			AMR	all	146	13.9847	50.6164	13.9047	12.4316	7.34524			Asian	all	516	0.951345	53.7246	18.2618	6.84843	6.4984
	AMR	female	128	1.53496	51.5978	18.5733	24.135	7.66559			AMR	female	68	6.51341	49.1324	14.0923	12.7092	7.00697			Asian	female	268	0.494109	52.5114	17.593	8.07231	6.96152
	AMR	male	119	1.42703	54.4507	16.2505	24.2815	9.3585			AMR	male	73	6.99234	52.3973	13.9192	12.3149	7.80654			Asian	male	248	0.457236	55.0344	18.9069	5.52726	5.68319
	unknown	all	781	9.34165	64.3941	20.5074	19.7673	10.0798			AMR	unknown	5	0.478927	44.8	7.56307	10.3589	5.43193			Asian	unknown		0	n/a	n/a	n/a	n/a
	unknown	female	375	4.48495	64.8021	21.4888	19.8467	9.87446			EAS	all	6	0.574713	55.8333	20.3511	9.68241	2.39307			American Indian or Alaska Native	all	270	0.497797	51.7696	15.5845	9.3094	8.42783
	unknown	male	406	4.8567	64.0173	19.5768	19.694	10.2774			EAS	female	3	0.287356	58	27.1846	11.7627	0.378778			American Indian or Alaska Native	female	135	0.248898	51.6513	15.4829	10.4239	8.27667
	1. ancestry as reported										EAS	male	3	0.287356	53.6667	16.8028	7.6021	1.09104			American Indian or Alaska Native	male	135	0.248898	51.887	15.7424	8.20328	8.46153
	2. ancestry acronym definitions										EAS	unknown	n/a	n/a	n/a	n/a	n/a	n/a			American Indian or Alaska Native	unknown	0	0	n/a	n/a	n/a	n/a
	EUR: European										SAS	all	10	0.957854	48.4	16.7677	10.236	3.70179			Native Hawaiian or Other Pacific Islander	all	50	0.0921846	55.0757	19.5922	6.67218	7.34186
	AFR: African										SAS	female	4	0.383142	40.75	19.6702	8.4846	1.59639			Native Hawaiian or Other Pacific Islander	female	25	0.0460923	55.0882	21.0249	8.16883	7.71456
	AMR: Admixed American										SAS	male	6	0.574713	53.5	13.9964	11.4036	4.36427			Native Hawaiian or Other Pacific Islander	male	25	0.0460923	55.0638	18.5495	5.23538	6.81035
	EAS: East Asian										SAS	unknown	n/a	n/a	n/a	n/a	n/a	n/a			Native Hawaiian or Other Pacific Islander	unknown	0	0	n/a	n/a	n/a	n/a
	SAS: South Asian										MID	all	2	0.191571	46.5	23.3345	9.01848	0.402678			unknown	all	5728	10.5607	55.9797	19.1837	7.71275	7.40828
	MID: Middle Eastern										MID	female	n/a	n/a	n/a	n/a	n/a	n/a			unknown	female	2602	4.79729	55.2911	19.6888	8.55987	7.56729
	3.individual where sex was not specified as male or female were removed										MID	male	2	0.191571	46.5	23.3345	9.01848	0.402678			unknown	male	3125	5.76154	56.5268	18.7567	7.03649	7.20886
											MID	unknown	n/a	n/a	n/a	n/a	n/a	n/a			unknown	unknown	1	0.00184369	68.7507	#DIV/0!	1.41644	#DIV/0!
											1. ancestry was genetically predicted by principal component analysis										1. race as reported
											2. ancestry acronym definitions
											EUR: European
											AFR: African
											AMR: Admixed American
											EAS: East Asian
											SAS: South Asian
											MID: Middle Eastern

## Sheet: S2 Table
	Table S1. Statistical models and SAI risk factors used
	PheWAS utilizing MCHS data and TriNetX* disease specific data for age correlation performed in R	model					Cohort
	1. PheWAS of SAI - co-occurance (logistic regression)**	staph= phecode + age at last visit + sex + ethnicity*					see table S2.1
	2. PheWAS of SAI - age of first onset (linear regression)	staph (age at first incidence) = phecode (age at first incidence) + age at last visit + sex + ethnicity*					see table S2.2
	* race was used for data analysis with the TriNetX cohort
	Considered Staph risk factors***
	phenotype	phecode	IC10 code (TriNetX)
	Chemotherapy	197	Z51.11
	All diabetes	250	E08-E13
	Type 1 diabetes	250.1 (not used)	E10 (not used)
	Type 2 diabetes	250.2 (not used)	E11 (not used)
	All transplant	n/a	Z94 to replace all other tranplant codes)
	Heart transplant/surgery	429.1	Z94.1 (not used)
	Lung transplant	510.2	Z94.2 (not used)
	Liver replaced by transplant	573.2	Z94.4 (not used)
	End stage renal disease	585.32	N18.6 (not used)
	Complications of transplants and reattached limbs (ICD10-complication of transplanted organs and tissue)	851	T86
	Bone marrow or stem cell transplant	860	Z94.81
	* TriNetX data was used only to study sentinel phecode identified with MCHS data
	** This model was used only for MCHS data. Because of data access to TriNetX, we were not able import all of TriNetX EHR and process it for logistic regression. It is also impossible at the moment to execute a similar logistic regression from their website which allow access all HCO EHR.
	Therefore ORs for TriNetX were recalculted using a contingency table and statistics are presented in table 5. We similarly recalculated OR for MCHS to give a fair comparaison.
	*** Instead of adjusting for these risk factor in the model by adding as covariate, we removed patient affected with these risk factor from the cohort prior analysis. Therefore the model does not change.

## Sheet: S3.1 Table
	Table S3.1. PheWAS of occurance. All results. Phecodes highlighted in gray are ones passing selection treshold creterias: p-value < 3.64e-5 and OR => 5.0
						model : staph = dx + sex + age last visit + ethnicity				p-value covariate ( reference is white)
	phecode	staph only	phecode only	staph and phecode	no staph or phecode	beta	s.e.	O.R.	p-value	American Indian	Asian	Black/African American	Native Hawaiian or Other Pacific Islander	No Information	sex	phenotype	disease category
	8	5790	6976	452	741183	1.78422	0.0508725	5.95491	1.78129e-269	5.01702e-16	0.00116789	0.00590446	0.42041	0	2.94306e-09	Intestinal infection	infectious diseases
	8.5	5942	3355	300	744804	1.99958	0.062488	7.38597	1.10987e-224	5.52179e-16	0.000850877	0.00501935	0.382693	0	2.78197e-08	Bacterial enteritis	infectious diseases
	8.52	5977	2382	265	745777	2.17178	0.0670005	8.77389	1.72244e-230	5.35458e-16	0.00201541	0.00384131	0.400031	0	3.22785e-08	Intestinal infection due to C. difficile	infectious diseases
	8.6	6133	2393	109	745766	1.49132	0.0994597	4.44296	8.00947e-51	3.26337e-16	0.00161877	0.00425908	0.430178	0	6.74098e-08	Viral Enteritis	infectious diseases
	38	3991	15898	2251	732261	2.97925	0.0298298	19.6731	0	6.40466e-10	0.00100279	0.00761604	0.547769	1.89809e-227	0.19002	Septicemia	infectious diseases
	38.1	5897	2250	345	745909	2.43579	0.0605919	11.4248	0	5.75405e-16	0.00144369	0.00510941	0.470748	0	1.34104e-06	Gram negative septicemia	infectious diseases
	38.2	5601	501	641	747658	4.75576	0.0634522	116.252	0	5.40073e-13	0.000570241	0.00305157	0.513361	0	0.002092	Gram positive septicemia	infectious diseases
	38.3	4915	7022	1327	741137	3.05026	0.0347718	21.1208	0	1.31302e-11	0.000685938	0.00640467	0.280444	4.24441e-297	0.018131	Bacteremia	infectious diseases
	41	0	19988	6242	728171	22.4149	92.1353	5.42826e+09	0.807787	1.34376e-09	0.0206689	0.985333	0.566863	1.22308e-26	1.55493e-143	Bacterial infection NOS	infectious diseases
	41.1	0	0	6242	748159	53.1321	4534.59	1.18848e+23	0.990651	1	1	1	1	1	1	Staphylococcus infections	infectious diseases
	41.11	4647	0	1595	748159	21.5659	58.2462	2.32249e+09	0.711193	1.33868e-16	8.08875e-05	0.00013323	0.947382	1.28374e-261	0.745329	Methicillin sensitive Staphylococcus aureus	infectious diseases
	41.12	2218	0	4024	748159	24.4287	99.1882	4.06696e+10	0.80546	0.14099	0.479007	0.405176	0.606332	5.44379e-123	5.07021e-21	Methicillin resistant Staphylococcus aureus	infectious diseases
	41.2	5639	2852	603	745307	2.9642	0.0478947	19.3791	0	1.75562e-16	0.00204273	0.00390138	0.433954	0	4.89342e-06	Streptococcus infection	infectious diseases
	41.4	5823	3522	419	744637	2.27975	0.0552968	9.77419	0	9.26431e-16	0.00133627	0.00455949	0.361069	0	3.48025e-13	E. coli	infectious diseases
	41.9	5748	2801	494	745358	3.02618	0.0524754	20.6183	0	5.92395e-15	0.00173742	0.00478778	0.301862	0	3.60604e-07	Infection with drug-resistant microorganisms	infectious diseases
	53	6000	6786	242	741373	1.06527	0.0673633	2.90161	2.50093e-56	1.70466e-16	0.00133131	0.00278848	0.390857	0	2.87908e-08	Herpes zoster	infectious diseases
	53.1	6185	1497	57	746662	0.990526	0.136353	2.69265	3.74623e-13	2.90625e-16	0.00127994	0.00345759	0.401152	0	1.45779e-07	Herpes zoster with nervous system complications	infectious diseases
	54	6042	7154	200	741005	1.11968	0.0735965	3.06388	2.86457e-52	1.08461e-16	0.00191285	0.00415597	0.365265	0	1.48748e-09	Herpes simplex	infectious diseases
	70	5997	3551	245	744608	1.90129	0.0680386	6.6945	7.75355e-172	2.82636e-13	0.000141802	0.00665307	0.460463	0	5.452e-07	Viral hepatitis	infectious diseases
	70.3	6093	1872	149	746287	2.04056	0.0871071	7.69495	2.32661e-121	6.83846e-13	0.00142785	0.00719181	0.428197	0	9.08067e-07	Viral hepatitis C	infectious diseases
	70.4	6176	1464	66	746695	1.40207	0.127136	4.06362	2.79475e-28	5.24872e-16	0.001336	0.00357634	0.40324	0	9.65881e-08	Chronic hepatitis	infectious diseases
	70.9	6094	3987	148	744172	1.34557	0.0853318	3.84037	5.11264e-56	9.35638e-16	0.000982352	0.00341471	0.418655	0	2.05045e-07	Hepatitis NOS	infectious diseases
	78	6004	11643	238	736516	0.731478	0.0670454	2.07815	1.03044e-27	1.3266e-16	0.00169841	0.00328998	0.397601	0	1.07096e-07	Viral warts & HPV	infectious diseases
	79	5677	17489	565	730670	1.31666	0.045403	3.73094	6.68918e-185	5.9282e-17	0.00234038	0.00423226	0.347268	0	2.81831e-10	Viral infection	infectious diseases
	79.9	6032	6806	210	741353	1.29033	0.0719504	3.63398	6.44765e-72	2.46413e-16	0.00167087	0.00408436	0.3856	0	2.52901e-08	Viremia, NOS	infectious diseases
	80	5333	11452	909	736707	2.17729	0.0377664	8.82232	0	3.17775e-14	0.00528995	0.00171025	0.520583	0	5.47024e-09	Postoperative infection	infectious diseases
	81	5751	6398	491	741761	2.14428	0.0499011	8.53592	0	6.95701e-15	0.00180122	0.00331494	0.399499	0	1.639e-05	Infection/inflammation of internal prosthetic device; implant; and graft	infectious diseases
	90	6163	1197	79	746962	2.16519	0.11862	8.71622	1.95381e-74	4.64869e-16	0.00128228	0.0122953	0.39457	0	9.05266e-08	Sexually transmitted infections (not HIV or hepatitis)	infectious diseases
	110	4004	75885	2238	672274	1.32713	0.0281164	3.77022	0	7.1018e-19	0.0129284	0.00799139	0.335691	8.97945e-289	1.44692e-05	Dermatophytosis / Dermatomycosis	infectious diseases
	110.1	4067	72897	2175	675262	1.32503	0.028393	3.76228	0	1.36464e-18	0.0124233	0.00729132	0.352538	1.01348e-290	1.34613e-05	Dermatophytosis	infectious diseases
	110.11	4519	49677	1723	698482	1.38787	0.0313717	4.00632	0	1.7145e-17	0.00666761	0.00786908	0.380818	3.96303e-302	1.02037e-08	Dermatophytosis of nail	infectious diseases
	110.12	5789	13157	453	735002	1.13469	0.050203	3.1102	4.1398e-113	2.01131e-16	0.00195455	0.00484524	0.378973	0	4.11564e-05	Althete's foot	infectious diseases
	110.13	5872	11963	370	736196	1.14023	0.0548324	3.12749	4.82021e-96	7.31392e-17	0.00210308	0.00316999	0.399529	0	2.25436e-05	Dermatophytosis of the body	infectious diseases
	110.2	6127	3422	115	744737	1.22111	0.0961913	3.39095	6.33577e-37	1.69953e-16	0.00150921	0.0040186	0.371907	0	3.37276e-07	Dermatomycoses	infectious diseases
	112	4859	33708	1383	714451	1.70457	0.0324522	5.49901	0	5.02068e-17	0.00566988	0.00379039	0.373842	1.7736e-301	1.44828e-40	Candidiasis	infectious diseases
	112.3	5739	7843	503	740316	1.82558	0.0490667	6.20639	5.43657e-303	1.24048e-16	0.00317216	0.00329379	0.427923	0	7.70685e-15	Candidiasis of skin and nails	infectious diseases
	117	6085	2769	157	745390	1.69241	0.0838847	5.43253	1.61129e-90	2.49018e-16	0.00138978	0.00422394	0.406444	0	7.63888e-07	Mycoses	infectious diseases
	130	6161	3442	81	744717	0.698348	0.113491	2.01043	7.58586e-10	2.53709e-16	0.00144687	0.00325857	0.391718	0	3.40631e-07	Spirochetal infection	infectious diseases
	130.1	6175	3252	67	744907	0.553812	0.12441	1.73987	8.52745e-06	2.70965e-16	0.00141483	0.00333927	0.391941	0	3.07118e-07	Lyme disease	infectious diseases
	132	6165	2183	77	745976	1.32824	0.117403	3.77441	1.12495e-29	2.8981e-16	0.00143765	0.00323553	0.386609	0	2.50542e-07	Infestation (lice, mites)	infectious diseases
	136	5254	11938	988	736221	2.1568	0.0363927	8.64343	0	5.06625e-16	0.00139187	0.00705778	0.420992	3.90115e-299	1.27445e-08	Other infectious and parasitic diseases	infectious diseases
	149	6173	2739	69	745420	0.889947	0.123615	2.435	6.05007e-13	2.93399e-16	0.00136552	0.00335613	0.383664	0	8.45345e-07	Cancer of larynx, pharynx, nasal cavities	neoplasms
	153	6047	12377	195	735782	0.416802	0.0744412	1.5171	2.155e-08	4.21624e-16	0.00137043	0.00358885	0.392502	0	3.35741e-07	Colorectal cancer	neoplasms
	153.2	6066	11057	176	737102	0.41895	0.0782131	1.52036	8.48374e-08	3.80262e-16	0.00136397	0.00361066	0.393776	0	3.26621e-07	Colon cancer	neoplasms
	153.3	6168	3802	74	744357	0.643609	0.118976	1.90334	6.31776e-08	4.12812e-16	0.00135561	0.00351096	0.385155	0	3.50188e-07	Malignant neoplasm of rectum, rectosigmoid junction, and anus	neoplasms
	158	6174	3044	68	745115	0.668386	0.124172	1.95109	7.33652e-08	2.6606e-16	0.00136621	0.00347085	0.38516	0	2.91201e-07	Neoplasm of unspecified nature of digestive system	neoplasms
	159	6174	2327	68	745832	1.0025	0.124611	2.7251	8.62201e-16	2.797e-16	0.00136605	0.00347573	0.382728	0	2.29698e-07	Malignant neoplasm of other and ill-defined sites within the digestive organs and peritoneum	neoplasms
	165	6053	12363	189	735796	0.48026	0.0752084	1.6165	1.70586e-10	4.69117e-16	0.00144935	0.00339664	0.389106	0	4.10256e-07	Cancer within the respiratory system	neoplasms
	165.1	6059	12173	183	735986	0.463469	0.0763643	1.58958	1.2856e-09	4.66886e-16	0.00144101	0.00341111	0.389419	0	3.91143e-07	Cancer of bronchus; lung	neoplasms
	170	6178	2150	64	746009	0.998873	0.128382	2.71522	7.22521e-15	2.81601e-16	0.00137995	0.00357487	0.387625	0	3.12802e-07	Cancer of bone and connective tissue	neoplasms
	172	5260	56977	982	691182	0.407573	0.0375873	1.50317	2.14416e-27	2.62469e-17	0.00215695	0.00280021	0.36597	0	3.31746e-06	Skin cancer	neoplasms
	172.1	6109	6944	133	741215	0.41725	0.0891942	1.51778	2.89687e-06	2.08617e-16	0.00143809	0.00340106	0.383745	0	4.38892e-07	Melanomas of skin, dx or hx	neoplasms
	172.11	6142	5269	100	742890	0.408363	0.102417	1.50435	6.68438e-05	2.28891e-16	0.00141258	0.00345453	0.384163	0	3.97202e-07	Melanomas of skin	neoplasms
	172.2	5328	52244	914	695915	0.413726	0.0386517	1.51244	9.75476e-27	3.23062e-17	0.00207941	0.00290729	0.37125	0	3.17766e-06	Other non-epithelial cancer of skin	neoplasms
	172.21	5825	16999	417	731160	0.543705	0.052738	1.72238	6.38036e-25	6.87856e-17	0.00182059	0.00290151	0.367926	0	1.95828e-06	Basal cell carcinoma	neoplasms
	172.22	5940	7691	302	740468	0.956055	0.0619238	2.60141	8.91563e-54	8.34565e-17	0.00170639	0.00324749	0.38576	0	9.71458e-06	Squamous cell carcinoma	neoplasms
	172.3	5968	9332	274	738827	0.693157	0.0644285	2.00002	5.40188e-27	1.07958e-16	0.00156609	0.00347315	0.380019	0	1.70724e-06	Carcinoma in situ of skin	neoplasms
	173	5912	14060	330	734099	0.775594	0.0578263	2.17188	5.11e-41	6.36364e-17	0.00186434	0.00278349	0.362953	0	1.77802e-07	Neoplasm of uncertain behavior of skin	neoplasms
	174	5975	21347	267	726812	0.167322	0.0651379	1.18213	0.0102071	2.8628e-16	0.00142554	0.00360987	0.394866	0	2.9821e-08	Breast cancer	neoplasms
	174.1	5980	21014	262	727145	0.162748	0.0657141	1.17674	0.0132639	2.88098e-16	0.00142089	0.00360596	0.394882	0	3.28276e-08	Breast cancer [female]	neoplasms
	174.11	5982	20728	260	727431	0.170599	0.0659546	1.18602	0.00969242	2.87257e-16	0.00142431	0.00361094	0.395241	0	2.95835e-08	Malignant neoplasm of female breast	neoplasms
	175	4898	36070	1344	712089	1.3535	0.0324704	3.87093	0	3.38405e-17	0.00521157	0.00221832	0.313897	1.47794e-291	1.42742e-17	Acquired absence of breast	neoplasms
	180	5905	26156	337	722003	0.487318	0.0583367	1.62794	6.6247e-17	2.65633e-16	0.00186376	0.00290024	0.375458	0	3.07387e-11	Cervical cancer and dysplasia	neoplasms
	180.1	6174	2962	68	745197	0.883193	0.124562	2.41861	1.33755e-12	3.0396e-16	0.00140716	0.00353085	0.38597	0	1.77036e-08	Cervical cancer	neoplasms
	180.3	5955	24237	287	723922	0.403744	0.0626578	1.49742	1.16645e-10	2.64573e-16	0.00173129	0.00302206	0.378971	0	4.61327e-10	Cervical intraepithelial neoplasia [CIN] [Cervical dysplasia]	neoplasms
	182	6141	3987	101	744172	0.830906	0.103104	2.2954	7.6978e-16	2.73339e-16	0.00140183	0.0035177	0.387602	0	5.61685e-09	Malignant neoplasm of uterus	neoplasms
	184	6149	4049	93	744110	0.83324	0.107024	2.30076	6.94304e-15	3.37701e-16	0.00146058	0.00353389	0.387072	0	7.82946e-09	Cancer of other female genital organs	neoplasms
	184.1	6168	2704	74	745455	1.00659	0.119999	2.73626	4.93007e-17	2.69022e-16	0.00145668	0.00359264	0.380852	0	1.11594e-08	Malignant neoplasm of ovary and other uterine adnexa	neoplasms
	185	5924	18553	318	729606	0.309563	0.0610469	1.36283	3.95953e-07	2.83408e-16	0.0014186	0.00345751	0.384486	0	7.51887e-05	Cancer of prostate	neoplasms
	189	5981	9949	261	738210	0.807783	0.0654925	2.24293	5.94422e-35	2.82373e-16	0.00152937	0.00337824	0.377241	0	1.49364e-05	Cancer of urinary organs (incl. kidney and bladder)	neoplasms
	189.1	6138	3214	104	744945	0.948295	0.101346	2.5813	8.20231e-21	4.43312e-16	0.00143203	0.00335102	0.382755	0	8.33099e-07	Cancer of kidney and renal pelvis	neoplasms
	189.11	6175	1724	67	746435	0.979893	0.125862	2.66417	6.9467e-15	3.46349e-16	0.00139958	0.00337536	0.386434	0	6.10544e-07	Malignant neoplasm of kidney, except pelvis	neoplasms
	189.2	6074	7074	168	741085	0.706074	0.0806202	2.02602	1.98703e-18	2.14978e-16	0.00142944	0.00357992	0.384095	0	4.74317e-06	Cancer of bladder	neoplasms
	189.21	6107	6338	135	741821	0.593805	0.0893657	1.81087	3.039e-11	2.43347e-16	0.00139906	0.00358943	0.38692	0	2.31453e-06	Malignant neoplasm of bladder	neoplasms
	191	6175	3695	67	744464	0.650879	0.124471	1.91723	1.70279e-07	2.63472e-16	0.00135612	0.0034822	0.389724	0	2.19015e-07	Manlignant and unknown neoplasms of brain and nervous system	neoplasms
	195	5777	18386	465	729773	0.854625	0.0498182	2.35049	5.77842e-66	1.72623e-16	0.00186223	0.00270653	0.379575	0	3.93076e-06	Cancer, suspected or other	neoplasms
	195.1	5909	12468	333	735691	0.960551	0.0580085	2.61314	1.3837e-61	1.83975e-16	0.00174605	0.00298291	0.380803	0	4.82352e-07	Malignant neoplasm, other	neoplasms
	196	5843	21116	399	727043	0.538394	0.0530735	1.71325	3.51242e-24	3.93301e-16	0.00165575	0.00332635	0.411202	0	2.64043e-07	Radiotherapy	neoplasms
	197	5598	29381	644	718778	0.763933	0.0428235	2.1467	3.51247e-71	3.46952e-16	0.00197494	0.00281123	0.387653	0	1.13305e-07	Chemotherapy	neoplasms
	198	5814	24635	428	723524	0.641111	0.0514066	1.89859	1.06968e-35	3.79832e-16	0.00157859	0.00314505	0.397003	0	4.39719e-07	Secondary malignant neoplasm	neoplasms
	198.1	6059	9102	183	739057	0.710225	0.0764082	2.03445	1.47011e-20	3.2089e-16	0.00152144	0.00324117	0.393054	0	1.49496e-07	Secondary malignancy of lymph nodes	neoplasms
	198.2	6139	3366	103	744793	1.15604	0.101786	3.17733	6.7999e-30	3.00753e-16	0.0013775	0.00337124	0.400218	0	3.28063e-07	Secondary malignancy of respiratory organs	neoplasms
	198.3	6171	3981	71	744178	0.69765	0.121199	2.00903	8.60099e-09	2.99851e-16	0.00137397	0.00345057	0.388368	0	1.65794e-07	Secondary malignant neoplasm of digestive systems	neoplasms
	198.4	6159	6778	83	741381	0.342333	0.111785	1.40823	0.00219543	3.08482e-16	0.00136048	0.00348794	0.390739	0	2.77065e-07	Secondary malignant neoplasm of liver	neoplasms
	198.6	6104	7956	138	740203	0.651713	0.0876877	1.91882	1.06803e-13	3.38589e-16	0.00139327	0.00348026	0.402594	0	7.18967e-07	Secondary malignancy of bone	neoplasms
	199	5711	27286	531	720873	0.571399	0.0464219	1.77074	8.12077e-35	7.71901e-17	0.00184546	0.00295304	0.382757	0	1.43211e-07	Neoplasm of uncertain behavior	neoplasms
	200	5951	7572	291	740587	1.23754	0.06212	3.44713	2.63268e-88	3.29772e-16	0.00159414	0.00388195	0.396683	0	3.96003e-07	Myeloproliferative disease	neoplasms
	202	6082	4606	160	743553	1.07704	0.0823307	2.93597	4.18137e-39	2.70593e-16	0.00148297	0.00336502	0.393418	0	5.2295e-07	Cancer of other lymphoid, histiocytic tissue	neoplasms
	202.2	6108	3820	134	744339	1.05947	0.0896899	2.88483	3.36156e-32	2.67503e-16	0.00145753	0.00344494	0.39636	0	4.45248e-07	Non-Hodgkins lymphoma	neoplasms
	204	6096	4133	146	744026	1.0841	0.0861067	2.95679	2.38986e-36	3.19109e-16	0.00146073	0.0035984	0.379187	0	1.00191e-06	Leukemia	neoplasms
	204.1	6179	2086	63	746073	0.935526	0.129507	2.54855	5.05752e-13	3.12229e-16	0.00140261	0.00350637	0.38967	0	4.40963e-07	Lymphoid leukemia	neoplasms
	204.12	6192	1715	50	746444	0.856328	0.145094	2.3545	3.59377e-09	2.85704e-16	0.0013988	0.003477	0.391087	0	3.99847e-07	Lymphoid leukemia, chronic	neoplasms
	208	4360	115581	1882	632578	0.423636	0.0297589	1.5275	5.50873e-46	7.94374e-17	0.00253484	0.00244027	0.365228	0	3.17996e-05	Benign neoplasm of colon	neoplasms
	210	6157	3515	85	744644	0.787596	0.110993	2.1981	1.28516e-12	2.35771e-16	0.00140007	0.00351677	0.392064	0	1.96472e-07	Benign neoplasm of lip, oral cavity, and pharynx	neoplasms
	211	5991	10657	251	737502	0.674157	0.0657379	1.96238	1.12121e-24	1.49966e-16	0.00150944	0.00322105	0.382463	0	6.38082e-08	Benign neoplasm of other parts of digestive system	neoplasms
	214	5873	20212	369	727947	0.487917	0.0545365	1.62892	3.66534e-19	1.8503e-16	0.0015593	0.00341567	0.389533	0	3.65935e-07	Lipoma	neoplasms
	214.1	5999	14144	243	734015	0.407097	0.0662966	1.50245	8.22386e-10	2.26117e-16	0.00146085	0.00347216	0.390858	0	2.45412e-07	Lipoma of skin and subcutaneous tissue	neoplasms
	215	6137	5148	105	743011	0.569345	0.0997868	1.76711	1.15923e-08	2.31537e-16	0.00142243	0.00342514	0.381921	0	1.54609e-07	Other benign neoplasm of connective and other soft tissue	neoplasms
	216	2494	265342	3748	482817	0.672983	0.0271745	1.96008	2.12588e-135	3.65383e-21	0.00434678	0.000573902	0.267547	1.48427e-236	1.9563e-18	Benign neoplasm of skin	neoplasms
	216.1	2829	222083	3413	526076	0.69142	0.0268973	1.99655	1.00406e-145	3.49677e-20	0.00277643	0.00105973	0.283876	7.94472e-231	1.02856e-19	Screening for malignant neoplasms of the skin	neoplasms
	217	6077	8908	165	739251	0.462722	0.0800613	1.58839	7.4881e-09	1.67938e-16	0.00155791	0.0031757	0.384514	0	9.13954e-08	Vascular hamartomas and non-neoplastic nevi	neoplasms
	217.1	6088	7687	154	740472	0.511455	0.0828947	1.66772	6.83178e-10	1.71837e-16	0.00156809	0.00321618	0.384947	0	8.73917e-08	Nevus, non-neoplastic	neoplasms
	218	5985	20630	257	727529	0.233641	0.0656775	1.26319	0.000374549	2.60154e-16	0.00141696	0.00372104	0.386408	0	1.10252e-08	Benign neoplasm of uterus	neoplasms
	218.1	6007	19570	235	728589	0.193834	0.0683927	1.21389	0.0045951	2.74934e-16	0.00139384	0.00368739	0.387843	0	2.4911e-08	Uterine leiomyoma	neoplasms
	224	6036	10319	206	737840	0.516088	0.0721338	1.67546	8.39231e-13	1.5978e-16	0.00148744	0.00328529	0.384758	0	1.76142e-07	Benign neoplasm of eye	neoplasms
	224.1	6045	9662	197	738497	0.526956	0.0737312	1.69377	8.87015e-13	1.62151e-16	0.00153526	0.00326444	0.385743	0	1.7602e-07	Benign neoplasm of eye, uveal	neoplasms
	225	6178	3509	64	744650	0.418248	0.127441	1.5193	0.00103113	3.12361e-16	0.00131074	0.00356142	0.393304	0	1.66328e-07	Benign neoplasm of brain and other parts of nervous system	neoplasms
	225.1	6183	3256	59	744903	0.407191	0.132645	1.50259	0.00214211	3.12323e-16	0.00131157	0.0035694	0.393542	0	1.70648e-07	Benign neoplasm of brain, cranial nerves, meninges	neoplasms
	227	6152	3716	90	744443	0.740048	0.107899	2.09604	6.94708e-12	2.72642e-16	0.00143703	0.00357237	0.386822	0	1.07773e-07	Benign neoplasm of other endocrine glands and related structures	neoplasms
	228	5916	17902	326	730257	0.429808	0.0579523	1.53696	1.20189e-13	1.1523e-16	0.00163538	0.0030613	0.366112	0	1.13047e-07	Hemangioma and lymphangioma, any site	neoplasms
	228.1	5989	15249	253	732910	0.30358	0.0652576	1.3547	3.2868e-06	1.68674e-16	0.00154467	0.00320178	0.376856	0	1.62207e-07	Hemangioma of skin and subcutaneous tissue	neoplasms
	240	6035	16476	207	731683	0.232325	0.071927	1.26153	0.00123785	2.35717e-16	0.00129169	0.00359917	0.389111	0	4.16795e-08	Simple and unspecified goiter	endocrine/metabolic
	241	5858	19097	384	729062	0.624542	0.0541711	1.86739	9.41595e-31	1.12901e-16	0.00108855	0.00395118	0.386948	0	1.47879e-10	Nontoxic nodular goiter	endocrine/metabolic
	241.1	6049	7628	193	740531	0.785138	0.0746339	2.19271	6.99777e-26	1.6071e-16	0.00127558	0.00376142	0.39208	0	5.82687e-09	Nontoxic uninodular goiter	endocrine/metabolic
	241.2	6008	12578	234	735581	0.511608	0.0682222	1.66797	6.42388e-14	1.67745e-16	0.00117577	0.00377302	0.382653	0	4.3718e-09	Nontoxic multinodular goiter	endocrine/metabolic
	242	6035	5668	207	742491	1.1686	0.0725357	3.21748	2.14681e-58	2.09542e-16	0.000988788	0.00402555	0.390444	0	3.11179e-09	Thyrotoxicosis with or without goiter	endocrine/metabolic
	244	4727	84841	1515	663318	0.683487	0.0316401	1.98077	1.72392e-103	6.2865e-17	0.0017789	0.00230188	0.392782	0	1.29482e-19	Hypothyroidism	endocrine/metabolic
	244.1	6089	6370	153	741789	0.760274	0.083407	2.13886	7.85021e-20	2.15958e-16	0.00130227	0.00356457	0.395175	0	1.60693e-08	Secondary hypothyroidism	endocrine/metabolic
	244.2	6037	5878	205	742281	1.16132	0.0729552	3.19415	4.73342e-57	1.78395e-16	0.00146197	0.00331853	0.409251	0	4.25026e-09	Acquired hypothyroidism	endocrine/metabolic
	244.4	4761	82541	1481	665618	0.684252	0.0318907	1.98229	3.99962e-102	6.97061e-17	0.00181565	0.00225783	0.383597	0	2.27251e-19	Hypothyroidism NOS	endocrine/metabolic
	245	6121	7645	121	740514	0.513999	0.0931523	1.67196	3.43195e-08	1.97201e-16	0.00142639	0.00343257	0.392975	0	3.03361e-08	Thyroiditis	endocrine/metabolic
	245.2	6142	5838	100	742321	0.599207	0.102339	1.82067	4.76666e-09	1.93972e-16	0.00146877	0.00334478	0.393698	0	3.05361e-08	Chronic thyroiditis	endocrine/metabolic
	245.21	6147	5336	95	742823	0.63489	0.104957	1.88681	1.45711e-09	1.95717e-16	0.00146224	0.00334441	0.394864	0	3.19437e-08	Chronic lymphocytic thyroiditis	endocrine/metabolic
	246	5792	16730	450	731429	0.927632	0.0503609	2.52851	9.13512e-76	8.32135e-17	0.00111034	0.00331894	0.384604	0	3.82465e-11	Other disorders of thyroid	endocrine/metabolic
	246.7	5700	23706	542	724453	0.718948	0.0462086	2.05227	1.38787e-54	8.51435e-17	0.000958571	0.00308195	0.378546	0	1.97134e-10	Abnormal results of function study of thyroid	endocrine/metabolic
	249	5993	1623	249	746536	2.49208	0.070376	12.0864	1.15934e-274	2.64748e-14	0.000656794	0.00325199	0.367101	0	3.45697e-06	Secondary diabetes mellitus	endocrine/metabolic
	250	2725	136817	3517	611342	1.45169	0.027734	4.27031	0	2.15259e-11	7.17488e-05	0.0095166	0.50372	7.18307e-218	0.0167362	Diabetes mellitus	endocrine/metabolic
	250.1	5591	14425	651	733734	1.71398	0.0428883	5.55101	0	1.63727e-14	0.00159211	0.00391788	0.407317	0	3.51473e-06	Type 1 diabetes	endocrine/metabolic
	250.11	6154	1269	88	746890	2.14034	0.11233	8.50229	6.08614e-81	8.15483e-16	0.0018496	0.00377852	0.365222	0	4.42871e-07	Type 1 diabetes with ketoacidosis	endocrine/metabolic
	250.12	6094	2004	148	746155	2.12696	0.0872937	8.38932	3.96707e-131	6.71984e-16	0.00146839	0.00305783	0.413724	0	9.8956e-07	Type 1 diabetes with renal manifestations	endocrine/metabolic
	250.13	6069	3153	173	745006	1.77594	0.0799502	5.90585	2.56469e-109	1.3205e-15	0.00141079	0.00285312	0.395411	0	8.04063e-07	Type 1 diabetes with ophthalmic manifestations	endocrine/metabolic
	250.14	6065	2357	177	745802	2.17555	0.0802315	8.80702	6.39622e-162	2.00889e-15	0.00179117	0.00302561	0.398532	0	1.36675e-06	Type 1 diabetes with neurological manifestations	endocrine/metabolic
	250.15	6137	832	105	747327	2.5303	0.106739	12.5573	3.15782e-124	2.26022e-16	0.00151313	0.00326398	0.371474	0	1.03211e-06	Diabetes type 1 with peripheral circulatory disorders	endocrine/metabolic
	250.2	3801	71396	2441	676763	1.47354	0.0281422	4.36465	0	2.52175e-08	4.30493e-05	0.0233586	0.621002	1.55684e-252	0.0377808	Type 2 diabetes	endocrine/metabolic
	250.21	6113	1073	129	747086	2.35798	0.0951182	10.5696	1.14813e-135	6.9794e-15	0.00150742	0.0054532	0.380335	0	4.77168e-07	Type 2 diabetes with ketoacidosis	endocrine/metabolic
	250.22	4951	18882	1291	729277	1.84653	0.0343347	6.33777	0	9.21715e-11	4.71465e-05	0.0129103	0.540542	5.63559e-272	0.000826216	Type 2 diabetes with renal manifestations	endocrine/metabolic
	250.23	5617	7687	625	740472	1.91344	0.0448744	6.77633	0	7.60694e-14	0.000109352	0.00622124	0.465522	0	1.19743e-05	Type 2 diabetes with ophthalmic manifestations	endocrine/metabolic
	250.24	4946	15397	1296	732762	2.09082	0.0340873	8.09154	0	2.39386e-10	0.000726537	0.00640557	0.460135	2.64073e-274	0.013148	Type 2 diabetes with neurological manifestations	endocrine/metabolic
	250.25	5350	10551	892	737608	1.95997	0.0390876	7.09911	0	1.75034e-12	0.000226333	0.00785107	0.530935	8.43915e-295	0.00108323	Diabetes type 2 with peripheral circulatory disorders	endocrine/metabolic
	250.3	4359	27703	1883	720456	2.05567	0.0294492	7.81211	0	2.04937e-08	0.0004657	0.0184798	0.401321	5.83682e-249	0.000551256	Insulin pump user	endocrine/metabolic
	250.4	3634	120178	2608	627981	0.913808	0.0275603	2.4938	4.52986e-241	3.69586e-19	0.000620956	0.00276888	0.411436	4.54206e-250	7.20105e-06	Abnormal glucose	endocrine/metabolic
	250.41	5282	55645	960	692514	0.38408	0.0360581	1.46826	1.71192e-26	5.11748e-17	0.00141197	0.00298256	0.384217	0	4.8079e-07	Impaired fasting glucose	endocrine/metabolic
	250.42	4134	82747	2108	665412	0.990928	0.0286256	2.69373	1.40726e-262	2.64924e-18	0.00056622	0.00370096	0.412452	1.07189e-259	4.19732e-06	Other abnormal glucose	endocrine/metabolic
	250.5	6160	2515	82	745644	1.12529	0.113479	3.0811	3.53635e-23	3.92874e-16	0.00118701	0.00344464	0.397661	0	3.64688e-07	Glycosuria or Acetonuria	endocrine/metabolic
	250.6	5456	14753	786	733406	1.66371	0.0406102	5.27886	0	2.93264e-12	0.000956276	0.00448751	0.436242	0	0.000137013	Polyneuropathy in diabetes	endocrine/metabolic
	250.7	5449	17231	793	730928	1.578	0.0400714	4.84524	0	3.84229e-13	0.000139036	0.00607605	0.43763	0	1.12887e-05	Diabetic retinopathy	endocrine/metabolic
	251	5888	4324	354	743835	2.01683	0.0575428	7.51445	4.01588e-269	5.5206e-15	0.00107994	0.00396731	0.370211	0	8.29354e-08	Other disorders of pancreatic internal secretion	endocrine/metabolic
	251.1	5786	8022	456	740137	1.72974	0.0505105	5.63917	5.16275e-257	3.69659e-15	0.00147438	0.00351847	0.378869	0	9.7296e-09	Hypoglycemia	endocrine/metabolic
	252	6016	5439	226	742720	1.17947	0.0700629	3.25264	1.36568e-63	1.28985e-16	0.00134629	0.00370767	0.376461	0	3.13968e-09	Disorders of parathyroid gland	endocrine/metabolic
	252.1	6038	4441	204	743718	1.23672	0.0737336	3.44429	3.86034e-63	1.38468e-16	0.00138552	0.00375244	0.371818	0	4.32891e-09	Hyperparathyroidism	endocrine/metabolic
	253	6040	6841	202	741318	1.03411	0.0729548	2.81261	1.31352e-45	3.33509e-16	0.00147629	0.00352752	0.394205	0	2.93753e-07	Disorders of the pituitary gland and its hypothalamic control	endocrine/metabolic
	253.7	6153	2024	89	746135	1.25952	0.110309	3.52375	3.39436e-30	3.716e-16	0.00137005	0.0036689	0.379713	0	1.30112e-07	Other disorders of neurohypophysis	endocrine/metabolic
	255	5878	8983	364	739176	1.30304	0.05572	3.68045	6.0119e-121	1.65657e-16	0.00179988	0.00353376	0.357214	0	1.18697e-08	Disorders of adrenal glands	endocrine/metabolic
	255.1	6155	1568	87	746591	1.48705	0.111864	4.42402	2.52795e-40	2.24507e-16	0.00148839	0.00421514	0.381521	0	1.2635e-07	Adrenal hyperfunction	endocrine/metabolic
	255.12	6186	992	56	747167	1.3724	0.139098	3.94482	5.81795e-23	2.8897e-16	0.00138403	0.00409372	0.383352	0	2.58279e-07	Hyperaldosteronism	endocrine/metabolic
	255.2	6102	2777	140	745382	1.5622	0.0883311	4.76933	5.39738e-70	4.29027e-16	0.00129613	0.00312195	0.39833	0	9.41072e-08	Adrenal hypofunction	endocrine/metabolic
	255.21	6113	1908	129	746251	1.72207	0.0925344	5.59608	2.66535e-77	4.01047e-16	0.00134786	0.00313415	0.377262	0	9.94594e-08	Glucocorticoid deficiency	endocrine/metabolic
	256	6135	6428	107	741731	0.911857	0.100467	2.48894	1.12463e-19	2.9569e-16	0.00113227	0.00366487	0.399599	0	2.84485e-09	Ovarian dysfunction	endocrine/metabolic
	256.4	6142	5935	100	742224	0.940003	0.103859	2.55999	1.4196e-19	3.09961e-16	0.00112579	0.00365815	0.39943	0	3.47278e-09	Polycystic ovaries	endocrine/metabolic
	257	6104	5060	138	743099	0.85243	0.0885527	2.34534	6.19493e-22	2.22847e-16	0.00147706	0.00336537	0.394183	0	3.87144e-05	Testicular dysfunction	endocrine/metabolic
	257.1	6107	4993	135	743166	0.84344	0.0894788	2.32435	4.25421e-21	2.27568e-16	0.00147397	0.00338263	0.394433	0	3.4391e-05	Testicular hypofunction	endocrine/metabolic
	259	6110	5558	132	742601	0.762252	0.0894905	2.1431	1.62774e-17	1.80644e-16	0.00143713	0.00351244	0.398035	0	3.95044e-08	Other endocrine disorders	endocrine/metabolic
	260	4719	40445	1523	707714	1.61102	0.0317082	5.00791	0	3.54677e-16	0.00138348	0.00526647	0.395372	0	4.49111e-09	Protein-calorie malnutrition	endocrine/metabolic
	260.1	6114	2380	128	745779	1.51166	0.0928433	4.53427	1.32739e-59	3.70919e-16	0.00138625	0.00362187	0.387393	0	3.72213e-07	Cachexia	endocrine/metabolic
	260.2	5874	4423	368	743736	2.02659	0.0570411	7.58815	1.78084e-276	9.06892e-16	0.00162442	0.00366905	0.463287	0	9.5238e-07	severe protein-calorie malnutrition	endocrine/metabolic
	260.3	5857	6093	385	742066	1.64605	0.0565091	5.18646	1.54277e-186	1.93252e-16	0.00119832	0.00442649	0.369416	0	9.2223e-08	Adult failure to thrive	endocrine/metabolic
	260.6	5988	4936	254	743223	1.38954	0.0665663	4.013	9.13045e-97	1.67533e-16	0.00120946	0.00429014	0.378473	0	6.82539e-08	Anorexia	endocrine/metabolic
	261	4761	49159	1481	699000	1.16846	0.0315257	3.21703	1.07823e-300	6.55221e-17	0.000775649	0.0055455	0.376566	3.88649e-298	9.81188e-19	Vitamin deficiency	endocrine/metabolic
	261.2	5731	15463	511	732696	1.09127	0.0481382	2.97805	8.95559e-114	2.95221e-16	0.00145909	0.00324225	0.374552	0	1.46245e-09	Vitamin B-complex deficiencies	endocrine/metabolic
	261.4	5054	37480	1188	710679	1.16052	0.0338194	3.19161	4.64199e-258	4.73001e-17	0.000737379	0.00624301	0.38241	3.43085e-301	1.50697e-17	Vitamin D deficiency	endocrine/metabolic
	262	5914	7228	328	740931	1.367	0.0586817	3.92356	4.96441e-120	2.93358e-16	0.00129849	0.00357915	0.399653	0	9.43246e-11	Mineral deficiency NEC	endocrine/metabolic
	263	6030	5386	212	742773	1.28682	0.0717472	3.62126	6.23176e-72	2.38004e-16	0.00133479	0.00372845	0.377577	0	7.13444e-09	Other nutritional deficiency	endocrine/metabolic
	264	6145	8050	97	740109	0.671875	0.104415	1.9579	1.23731e-10	2.16717e-16	0.00136193	0.00341785	0.386154	0	3.09624e-07	Lack of normal physiological development	endocrine/metabolic
	264.9	6190	3434	52	744725	0.875947	0.141563	2.40115	6.10476e-10	2.62527e-16	0.00141245	0.00352692	0.385002	0	3.10125e-07	Lack of normal physiological development, unspecified	endocrine/metabolic
	269	5726	9297	516	738862	1.50004	0.0478831	4.48188	1.99177e-215	2.57353e-14	0.000302774	0.006137	0.499113	0	1.15494e-05	Proteinuria	endocrine/metabolic
	270	5556	12608	686	735551	1.60185	0.0426061	4.96221	0	1.66203e-14	0.00119844	0.00416789	0.405264	0	9.57168e-08	Disorders of protein plasma/amino-acid transport and metabolism	endocrine/metabolic
	270.2	6181	603	61	747556	2.16082	0.136344	8.67825	1.44485e-56	2.29278e-15	0.00143929	0.00359449	0.378004	0	4.08053e-07	Disorders of amino-acid metabolism	endocrine/metabolic
	270.21	6188	491	54	747668	2.22808	0.14541	9.28204	5.38618e-53	2.49748e-15	0.00146177	0.00366211	0.379281	0	4.73801e-07	Disorders of urea cycle metabolism	endocrine/metabolic
	270.3	5614	11145	628	737014	1.61688	0.0444037	5.03735	2.63487e-290	1.21668e-14	0.00111727	0.00428108	0.411968	0	1.03805e-07	Disorders of plasma protein metabolism	endocrine/metabolic
	270.32	6143	3369	99	744790	0.816607	0.103774	2.26281	3.57307e-15	3.47882e-16	0.00136914	0.00360938	0.397829	0	3.31468e-07	Paraproteinemia	endocrine/metabolic
	270.38	5734	7223	508	740936	1.81301	0.0488513	6.1289	1.73688e-301	2.57203e-14	0.00113435	0.00432832	0.401124	0	3.51442e-08	Other specified disorders of plasma protein metabolism	endocrine/metabolic
	271	5591	32941	651	715218	0.512144	0.0424797	1.66887	1.79914e-33	1.36334e-16	0.00127344	0.00341981	0.37391	0	2.93901e-07	Disorders of carbohydrate transport and metabolism	endocrine/metabolic
	271.3	5615	32399	627	715760	0.485161	0.0431695	1.62444	2.63787e-29	1.41389e-16	0.00126567	0.0034484	0.375917	0	2.95593e-07	Intestinal disaccharidase deficiencies and disaccharide malabsorption	endocrine/metabolic
	272	2042	262582	4200	485577	1.01595	0.031435	2.76198	3.77177e-229	5.85852e-18	0.00164332	0.00104893	0.384474	5.88531e-239	0.000530066	Disorders of lipoid metabolism	endocrine/metabolic
	272.1	2061	258518	4181	489641	1.02154	0.0313809	2.77747	1.90604e-232	7.06595e-18	0.00166115	0.00107965	0.384382	2.03948e-235	0.000655242	Hyperlipidemia	endocrine/metabolic
	272.11	4846	48953	1396	699206	0.962087	0.0322123	2.61715	5.2694e-196	2.10961e-18	0.00180733	0.00193082	0.33245	8.92906e-289	2.86577e-07	Hypercholesterolemia	endocrine/metabolic
	272.12	5642	25349	600	722810	0.771073	0.0437685	2.16209	1.82162e-69	1.23446e-16	0.00111686	0.00245656	0.391697	0	2.55535e-06	Hyperglyceridemia	endocrine/metabolic
	272.13	5536	24935	706	723224	0.992287	0.0410194	2.6974	2.78933e-129	1.87353e-16	0.000821709	0.00219119	0.363728	0	1.1581e-06	Mixed hyperlipidemia	endocrine/metabolic
	272.9	5877	23700	365	724459	0.324642	0.0551896	1.38354	4.04563e-09	1.85968e-16	0.00132819	0.00345852	0.394701	0	2.51353e-07	Unspecified disorder of lipoid metabolism	endocrine/metabolic
	274	5224	35627	1018	712532	1.03017	0.0369664	2.80153	6.5799e-171	2.38948e-17	0.000463604	0.00413144	0.380639	0	0.0432432	Gout and other crystal arthropathies	endocrine/metabolic
	274.1	5379	31375	863	716784	0.976266	0.0392108	2.65453	7.84417e-137	3.34741e-17	0.000436066	0.0041509	0.396127	0	0.0403615	Gout	endocrine/metabolic
	274.11	5964	5884	278	742275	1.26922	0.0639485	3.55808	1.15699e-87	1.19391e-16	0.000601309	0.0036563	0.415948	0	4.03153e-05	Gouty arthropathy	endocrine/metabolic
	274.2	5986	5612	256	742547	1.21636	0.0667464	3.3749	3.34859e-74	1.37916e-16	0.00165258	0.00348216	0.367789	0	2.0309e-07	Crystal arthropathies	endocrine/metabolic
	274.21	6003	5198	239	742961	1.22441	0.0689487	3.40216	1.48743e-70	1.52861e-16	0.00161002	0.00353965	0.370301	0	2.04989e-07	Chondrocalcinosis	endocrine/metabolic
	275	4150	47685	2092	700474	1.74742	0.0293752	5.73976	0	1.22906e-13	0.0012925	0.00588628	0.468646	4.89813e-281	4.03786e-16	Disorders of mineral metabolism	endocrine/metabolic
	275.3	4815	22321	1427	725838	1.90517	0.0326323	6.72057	0	6.47711e-14	0.00253734	0.00726749	0.460253	4.78164e-281	4.0004e-13	Disorders of magnesium metabolism	endocrine/metabolic
	275.5	5259	21098	983	727061	1.61417	0.0367341	5.02371	0	1.72169e-14	0.00060451	0.00313935	0.398289	0	1.42725e-08	Disorders of calcium/phosphorus metabolism	endocrine/metabolic
	275.51	5816	8269	426	739890	1.54283	0.0521402	4.67779	2.01463e-192	2.8553e-15	0.000586981	0.0027913	0.407654	0	3.44205e-08	Hypocalcemia	endocrine/metabolic
	275.53	5733	6651	509	741508	2.0054	0.0488421	7.42904	0	6.17837e-14	0.00124041	0.00421803	0.421423	0	1.13504e-06	Disorders of phosphorus metabolism	endocrine/metabolic
	275.6	5946	10256	296	737903	0.86428	0.0615421	2.3733	8.41705e-45	1.28388e-16	0.00164257	0.00385386	0.382015	0	1.71757e-09	Hypercalcemia	endocrine/metabolic
	276	2225	150829	4017	597330	1.84701	0.0282205	6.3408	0	6.54051e-14	0.000664945	0.0150859	0.390709	3.44868e-274	1.70003e-22	Disorders of fluid, electrolyte, and acid-base balance	endocrine/metabolic
	276.1	2871	99532	3371	648627	1.94889	0.0287417	7.02091	0	2.56634e-12	7.14142e-05	0.0277035	0.52447	1.43008e-266	1.4428e-23	Electrolyte imbalance	endocrine/metabolic
	276.11	5856	3554	386	744605	2.08329	0.0565973	8.03089	1.32249e-296	4.41666e-16	0.00102702	0.00398013	0.449758	0	7.24767e-07	Hyperosmolality and/or hypernatremia	endocrine/metabolic
	276.12	4706	32574	1536	715585	1.73202	0.0323441	5.65205	0	1.96358e-14	0.00173108	0.0046147	0.417925	0	5.85313e-11	Hyposmolality and/or hyponatremia	endocrine/metabolic
	276.13	4939	23720	1303	724439	1.79675	0.0342395	6.03003	0	2.79353e-13	0.00069919	0.00582742	0.37055	0	0.00049221	Hyperpotassemia	endocrine/metabolic
	276.14	3958	63662	2284	684497	1.63028	0.0287703	5.1053	0	5.17691e-15	0.000134987	0.0189202	0.514413	2.10504e-291	4.28495e-30	Hypopotassemia	endocrine/metabolic
	276.4	5021	16326	1221	731833	2.07808	0.0342757	7.98909	0	1.41521e-12	0.00103039	0.00549157	0.448747	0	6.98167e-05	Acid-base balance disorder	endocrine/metabolic
	276.41	5159	13772	1083	734387	2.09667	0.0358068	8.13902	0	1.87762e-12	0.00100545	0.00513721	0.428784	0	7.75193e-05	Acidosis	endocrine/metabolic
	276.42	6033	2623	209	745536	1.90032	0.074226	6.68804	1.45605e-144	2.25259e-16	0.00157205	0.00376224	0.388492	0	2.35622e-07	Alkalosis	endocrine/metabolic
	276.5	3836	80537	2406	667622	1.50354	0.0270625	4.49758	0	5.12732e-17	0.00507369	0.00284374	0.351281	0	3.6302e-14	Hypovolemia	endocrine/metabolic
	276.6	5502	11301	740	736858	1.87566	0.0419016	6.5251	0	1.27713e-14	0.00124081	0.00596346	0.44622	0	3.181e-07	Fluid overload	endocrine/metabolic
	276.8	6147	3831	95	744328	0.998269	0.105133	2.71358	2.19584e-21	2.69459e-16	0.00157524	0.00401584	0.38741	0	1.0559e-07	Polydipsia	endocrine/metabolic
	277	5331	24704	911	723455	1.28979	0.0368525	3.63203	2.34896e-268	3.28849e-16	0.00149034	0.00358801	0.381928	0	1.75414e-08	Other disorders of metabolism	endocrine/metabolic
	277.4	6098	3766	144	744393	1.17866	0.0865417	3.25001	3.06477e-42	2.12067e-16	0.00134887	0.00328083	0.398815	0	1.90488e-06	Disorders of bilirubin excretion	endocrine/metabolic
	277.5	5947	12537	295	735622	0.663481	0.0608611	1.94154	1.13311e-27	1.79137e-16	0.00147928	0.00311714	0.392518	0	5.74399e-06	Other disorders of lipoid metabolism	endocrine/metabolic
	277.51	6009	10794	233	737365	0.558328	0.0680166	1.74775	2.23593e-16	2.12488e-16	0.00141489	0.0031808	0.395901	0	3.50572e-06	Lipoprotein disorders	endocrine/metabolic
	277.7	5965	9006	277	739153	0.954293	0.0628102	2.59683	3.91829e-52	1.88561e-15	0.00147035	0.00330225	0.405068	0	2.00531e-06	Dysmetabolic syndrome X	endocrine/metabolic
	278	2493	164172	3749	583987	1.37535	0.0268584	3.95647	0	2.21615e-16	0.0387544	0.00423723	0.360109	1.68032e-183	1.27543e-15	Overweight, obesity and other hyperalimentation	endocrine/metabolic
	278.1	3199	116348	3043	631811	1.33455	0.0261762	3.79828	0	3.64706e-14	0.0307239	0.00678826	0.394205	5.1075e-212	5.52015e-10	Obesity	endocrine/metabolic
	278.11	4093	68336	2149	679823	1.3903	0.0274267	4.01604	0	3.61902e-13	0.0465501	0.00658787	0.373781	9.06396e-257	6.97207e-15	Morbid obesity	endocrine/metabolic
	278.3	6130	2465	112	745694	1.53572	0.0981859	4.64465	3.83231e-55	2.33732e-16	0.0016724	0.00362645	0.377014	0	1.34714e-08	Localized adiposity	endocrine/metabolic
	278.4	5548	28451	694	719708	1.01259	0.0416692	2.75271	1.92936e-130	2.65138e-17	0.00399411	0.00263694	0.357948	0	6.93444e-16	Abnormal weight gain	endocrine/metabolic
	279	5695	11793	547	736366	1.45569	0.0461738	4.28742	3.79759e-218	3.08838e-15	0.00110157	0.00359785	0.338434	0	5.24037e-10	Disorders involving the immune mechanism	endocrine/metabolic
	279.1	6001	3005	241	745154	1.91333	0.0688254	6.77565	4.35653e-170	3.78519e-16	0.00129559	0.00352282	0.377668	0	1.52258e-07	Immunity deficiency	endocrine/metabolic
	279.11	6182	984	60	747175	1.64225	0.134539	5.16678	2.86963e-34	2.17149e-16	0.0015316	0.00361832	0.378879	0	1.99136e-07	Deficiency of humoral immunity	endocrine/metabolic
	279.7	5814	17456	428	730703	0.837806	0.0511143	2.31129	2.22385e-60	9.44116e-16	0.00103446	0.00353675	0.386581	0	1.04777e-09	Other immunological findings	endocrine/metabolic
	280	4579	43888	1663	704271	1.52194	0.0306365	4.5811	0	1.56606e-13	0.000208728	0.01978	0.422428	3.57336e-307	4.01818e-21	Iron deficiency anemias	hematopoietic
	280.1	4716	41389	1526	706770	1.47287	0.0313973	4.36173	0	1.79542e-13	0.000232481	0.0188402	0.427347	0	2.12e-20	Iron deficiency anemias, unspecified or not due to blood loss	hematopoietic
	280.2	5820	5415	422	742744	1.82708	0.0532909	6.2157	1.3133e-257	2.723e-16	0.00128759	0.00489495	0.409498	0	3.69169e-08	Iron deficiency anemia secondary to blood loss (chronic)	hematopoietic
	281	5880	7539	362	740620	1.51233	0.0567812	4.5373	2.71476e-156	7.46387e-16	0.00144468	0.00362655	0.390789	0	1.39198e-07	Other deficiency anemia	hematopoietic
	281.1	6121	2780	121	745379	1.32103	0.0949836	3.74728	5.66428e-44	5.98303e-16	0.00132129	0.00336832	0.389933	0	6.89658e-08	Megaloblastic anemia	hematopoietic
	281.12	6160	1991	82	746168	1.27387	0.114753	3.57467	1.24101e-28	3.78546e-16	0.00128029	0.00348184	0.395039	0	1.02394e-07	Other vitamin B12 deficiency anemia	hematopoietic
	281.9	5977	5009	265	743150	1.60588	0.065793	4.98225	1.40395e-131	2.90102e-16	0.00146292	0.00383456	0.389767	0	7.74534e-07	Deficiency anemias	hematopoietic
	282	6140	4260	102	743899	0.75977	0.101456	2.13779	6.9556e-14	2.1123e-16	0.00107275	0.00479497	0.392015	0	1.41509e-07	Hereditary hemolytic anemias	hematopoietic
	282.8	6174	3069	68	745090	0.641503	0.123689	1.89933	2.14379e-07	2.65246e-16	0.00112824	0.00383145	0.390201	0	1.9425e-07	Other hemoglobinopathies	hematopoietic
	284	5901	8004	341	740155	1.37865	0.0577485	3.96952	5.80841e-126	6.90575e-16	0.00126765	0.00298215	0.356783	0	2.27641e-06	Aplastic anemia	hematopoietic
	284.1	5928	5491	314	742668	1.49506	0.060375	4.45961	2.24934e-135	5.83208e-16	0.00137688	0.00296984	0.358437	0	3.03067e-06	Pancytopenia	hematopoietic
	285	2733	127737	3509	620422	1.73837	0.0285374	5.68807	0	2.44559e-13	4.18272e-05	0.0226634	0.456042	2.57843e-281	7.82995e-28	Other anemias	hematopoietic
	285.1	4831	26740	1411	721419	1.75767	0.0332747	5.79893	0	5.81486e-16	0.0013728	0.00293739	0.326938	6.56895e-305	5.20812e-07	Acute posthemorrhagic anemia	hematopoietic
	285.2	4954	20432	1288	727727	1.92065	0.0345877	6.82541	0	3.07136e-12	0.000222884	0.00578082	0.428493	0	3.53018e-06	Anemia of chronic disease	hematopoietic
	285.21	5475	10492	767	737667	1.87288	0.0420755	6.50698	0	1.77814e-12	0.000159783	0.00620534	0.437318	0	7.91177e-06	Anemia in chronic kidney disease	hematopoietic
	285.22	6017	6357	225	741802	1.14474	0.069903	3.14164	2.82952e-60	4.17104e-16	0.00159596	0.00330669	0.397223	0	2.48532e-07	Anemia in neoplastic disease	hematopoietic
	285.8	6071	8533	171	739626	0.411476	0.0787725	1.50904	1.75477e-07	2.45978e-16	0.00138882	0.00362687	0.398649	0	1.06933e-07	Hemoglobinuria	hematopoietic
	286	3963	52238	2279	695921	1.73285	0.0293764	5.65675	0	4.65322e-17	0.0114991	0.00368567	0.272577	1.21048e-247	0.00152175	Coagulation defects	hematopoietic
	286.1	6187	1999	55	746160	1.04732	0.13803	2.85	3.25771e-14	2.15782e-16	0.0014421	0.00354117	0.393471	0	1.65214e-07	Congenital coagulation defects	hematopoietic
	286.2	3805	77283	2437	670876	1.4885	0.0304619	4.43045	0	1.07885e-17	0.0101422	0.00419251	0.292653	4.03696e-273	0.00580343	Encounter for long-term (current) use of anticoagulants	hematopoietic
	286.4	6114	1627	128	746532	1.85025	0.0942639	6.3614	8.84741e-86	2.98911e-16	0.00147607	0.00332845	0.385244	0	7.70469e-07	Acquired coagulation factor deficiency	hematopoietic
	286.7	5977	5949	265	742210	1.51512	0.0651824	4.54997	1.62298e-119	6.56058e-16	0.00160399	0.00333285	0.352301	0	6.13224e-07	Other and unspecified coagulation defects	hematopoietic
	286.8	5954	7452	288	740707	1.20924	0.061943	3.35092	7.17532e-85	1.10556e-16	0.00201443	0.00296518	0.341085	0	9.88725e-08	Hypercoagulable state	hematopoietic
	286.81	6021	6385	221	741774	1.14293	0.0700213	3.13594	6.81648e-60	1.54879e-16	0.00188267	0.00308043	0.351064	0	8.01013e-08	Primary hypercoagulable state	hematopoietic
	286.9	5235	15202	1007	732957	1.8203	0.0373078	6.17374	0	2.0023e-16	0.00287142	0.00418607	0.363277	3.12453e-303	9.5418e-07	Abnormal coagulation profile	hematopoietic
	287	5017	36120	1225	712039	1.25011	0.0335403	3.49072	4.69562e-304	1.24711e-15	0.00121635	0.00197677	0.382862	0	4.8022e-05	Purpura and other hemorrhagic conditions	hematopoietic
	287.1	6045	4984	197	743175	1.23849	0.0746115	3.4504	7.06356e-62	1.95417e-16	0.00173122	0.00311821	0.38556	0	2.89299e-08	Spontaneous ecchymoses	hematopoietic
	287.3	5213	29106	1029	719053	1.25961	0.0359913	3.52405	2.44646e-268	1.65734e-15	0.000818626	0.00223819	0.375131	0	0.00116935	Thrombocytopenia	hematopoietic
	287.31	6174	2329	68	745830	1.08149	0.124602	2.94907	3.9722e-18	3.0117e-16	0.00124931	0.00341947	0.388024	0	2.56788e-07	Primary thrombocytopenia	hematopoietic
	287.32	6019	4002	223	744157	1.58263	0.0708588	4.86776	1.68822e-110	1.26913e-15	0.00148343	0.00259957	0.385397	0	1.75378e-06	Secondary thrombocytopenia	hematopoietic
	288	4691	31654	1551	716505	1.70602	0.0307215	5.50698	0	5.21404e-16	0.00259816	0.00913909	0.375541	7.82583e-290	6.54658e-10	Diseases of white blood cells	hematopoietic
	288.1	5832	11006	410	737153	1.12298	0.0525647	3.07399	2.90935e-101	2.15237e-16	0.00164807	0.0036726	0.387057	0	2.36802e-08	Decreased white blood cell count	hematopoietic
	288.11	5968	6916	274	741243	1.15838	0.0634991	3.18477	2.3764e-74	3.17254e-16	0.00168129	0.00339276	0.402469	0	7.9382e-08	Neutropenia	hematopoietic
	288.2	5097	16064	1145	732095	1.94441	0.0345194	6.98949	0	1.52715e-15	0.00227465	0.00642925	0.421098	1.00762e-285	4.97252e-08	Elevated white blood cell count	hematopoietic
	288.3	6181	1468	61	746691	1.28693	0.132257	3.62167	2.23366e-22	2.74049e-16	0.00124227	0.0039791	0.394895	0	2.24415e-07	Eosinophilia	hematopoietic
	289	5018	33932	1224	714227	1.31507	0.0330343	3.72503	0	1.86745e-16	0.00196371	0.00657274	0.378538	1.08335e-303	7.24688e-10	Other diseases of blood and blood-forming organs	hematopoietic
	289.3	6084	3965	158	744194	1.30581	0.0828744	3.69066	6.20371e-56	1.95902e-16	0.00136055	0.00417717	0.397052	0	1.14351e-08	Personal history of diseases of blood and blood-forming organs	hematopoietic
	289.4	5216	44586	1026	703573	0.99324	0.0347632	2.69997	1.5159e-179	4.80599e-17	0.00437023	0.00261547	0.35548	0	6.02144e-10	Lymphadenitis	hematopoietic
	289.5	6135	2076	107	746083	1.557	0.100917	4.74455	1.05216e-53	5.08141e-16	0.00137545	0.0039757	0.389465	0	2.94774e-07	Diseases of spleen	hematopoietic
	289.8	6168	2658	74	745501	0.783144	0.118883	2.18834	4.47158e-11	4.06039e-16	0.00139389	0.00333924	0.396895	0	2.88903e-07	Polycythemia, secondary	hematopoietic
	289.9	6018	5073	224	743086	1.24162	0.070134	3.4612	3.94227e-70	2.84121e-16	0.00106195	0.00575632	0.383048	0	8.35693e-08	Abnormality of red blood cells	hematopoietic
	290	5214	27040	1028	721119	1.29107	0.0391621	3.63667	2.38856e-238	3.97594e-16	0.00101029	0.00620113	0.364944	0	1.59185e-10	Delirium dementia and amnestic and other cognitive disorders	mental disorders
	290.1	5590	19262	652	728897	1.08386	0.0454959	2.95608	1.91425e-125	2.87526e-16	0.00120072	0.00528381	0.393465	0	9.69689e-09	Dementias	mental disorders
	290.11	6065	4676	177	743483	0.838058	0.0796295	2.31187	6.66406e-26	2.53405e-16	0.00133911	0.00400373	0.381533	0	5.37589e-08	Alzheimer's disease	mental disorders
	290.12	6155	2273	87	745886	1.06231	0.111347	2.89306	1.42036e-21	3.08937e-16	0.00134655	0.0036624	0.389894	0	4.84199e-07	Dementia with cerebral degenerations	mental disorders
	290.16	6106	2654	136	745505	1.27858	0.0905005	3.59154	2.55657e-45	3.32926e-16	0.00140222	0.0038705	0.389604	0	2.35468e-07	Vascular dementia	mental disorders
	290.2	5938	3714	304	744445	1.89984	0.0625642	6.6848	1.53536e-202	1.82041e-15	0.00184204	0.00313644	0.367162	0	2.2172e-06	Delirium due to conditions classified elsewhere	mental disorders
	290.3	5879	20745	363	727414	0.622969	0.0562111	1.86446	1.52271e-28	3.37722e-16	0.0013127	0.0042086	0.387195	0	1.19772e-07	Other persistent mental disorders due to conditions classified elsewhere	mental disorders
	291	4724	53034	1518	695125	1.1499	0.030483	3.15786	0	8.54779e-16	0.00373752	0.00361171	0.388886	0	8.1319e-06	Other specified nonpsychotic and/or transient mental disorders	mental disorders
	291.4	5596	21510	646	726649	1.04976	0.0428373	2.85695	1.2863e-132	9.32527e-16	0.00177828	0.0042684	0.402059	0	4.73454e-07	Specific nonpsychotic mental disorders due to brain damage	mental disorders
	291.8	5170	34191	1072	713968	1.1634	0.0345316	3.20081	7.85349e-249	2.37563e-16	0.00315306	0.00286277	0.360992	0	1.34161e-05	Alteration of consciousness	mental disorders
	292	3673	76336	2569	671823	1.52308	0.0277867	4.58632	0	2.0876e-14	0.00322262	0.0105375	0.332859	8.0265e-254	7.38067e-09	Neurological disorders	mental disorders
	292.1	5272	24324	970	723835	1.41416	0.0369207	4.11302	0	2.50631e-16	0.00170647	0.00461881	0.333568	0	4.15576e-07	Aphasia/speech disturbance	mental disorders
	292.11	6014	7136	228	741023	1.07345	0.0697356	2.92545	1.82017e-53	3.12294e-16	0.00121197	0.00375372	0.398997	0	1.90688e-07	Aphasia	mental disorders
	292.12	6007	3768	235	744391	1.64605	0.0700053	5.18645	2.98866e-122	1.43733e-16	0.00173376	0.00384384	0.381623	0	9.06517e-08	Symbolic dysfunction	mental disorders
	292.2	5874	7793	368	740366	1.1997	0.0568193	3.31911	5.88165e-99	1.87348e-16	0.00160211	0.00358143	0.402039	0	1.64697e-07	Mild cognitive impairment	mental disorders
	292.3	5730	21870	512	726289	0.577622	0.0480648	1.7818	2.87295e-33	2.19147e-16	0.00137547	0.00369322	0.389796	0	3.85625e-08	Memory loss	mental disorders
	292.4	4500	29159	1742	719000	1.89581	0.0314538	6.65797	0	2.7325e-13	0.00399805	0.00745855	0.333073	1.98886e-259	2.22535e-07	Altered mental status	mental disorders
	292.5	5892	7446	350	740713	1.37948	0.057408	3.97285	1.36976e-127	4.12415e-16	0.00124705	0.00420137	0.380932	0	1.06206e-07	Transient alteration of awareness	mental disorders
	292.6	6037	3650	205	744509	1.57703	0.0739686	4.84057	7.35904e-101	2.66244e-16	0.00155197	0.0058417	0.380754	0	6.89669e-08	Hallucinations	mental disorders
	293	5680	18777	562	729382	1.0524	0.0452005	2.86453	6.59235e-120	6.51143e-17	0.00156759	0.00349415	0.379601	0	6.29654e-09	Symptoms involving head and neck	mental disorders
	293.1	5457	27346	785	720813	1.06537	0.039028	2.90192	4.52356e-164	6.31183e-17	0.00184625	0.00389527	0.391551	0	3.4197e-09	Swelling, mass, or lump in head and neck [Space-occupying lesion, intracranial NOS]	mental disorders
	295	5503	35497	739	712662	0.873516	0.0409858	2.39532	8.66324e-101	2.07006e-15	0.00170566	0.00712939	0.364316	0	1.01288e-07	Schizophrenia and other psychotic disorders	mental disorders
	295.1	6140	3869	102	744290	1.03511	0.101565	2.81541	2.16288e-24	4.4169e-16	0.00145953	0.00595433	0.389995	0	3.19236e-07	Schizophrenia	mental disorders
	295.2	6130	3397	112	744762	1.13132	0.0977333	3.09975	5.47815e-31	2.67437e-16	0.00140101	0.00410061	0.393682	0	1.01567e-07	Paranoid disorders	mental disorders
	295.3	5630	31498	612	716661	0.797049	0.0445552	2.21898	1.43569e-71	1.32105e-15	0.00158082	0.00478388	0.366371	0	1.11985e-07	Psychosis	mental disorders
	296	2998	157343	3244	590816	1.29295	0.0261625	3.64351	0	1.06799e-15	0.0263817	0.00913328	0.291117	7.68971e-265	3.27918e-38	Mood disorders	mental disorders
	296.1	5873	11914	369	736245	1.37408	0.0554033	3.95144	8.65312e-136	5.51489e-15	0.00356071	0.0113317	0.373735	0	1.528e-09	Bipolar	mental disorders
	296.2	3154	147050	3088	601109	1.28092	0.0261665	3.59997	0	6.76999e-16	0.022955	0.00658974	0.281953	2.42973e-270	2.72519e-38	Depression	mental disorders
	296.22	3731	83318	2511	664841	1.54035	0.027022	4.66623	0	1.84644e-16	0.016487	0.00810424	0.283233	4.16293e-236	3.13548e-37	Major depressive disorder	mental disorders
	297	5868	10577	374	737582	1.53819	0.0554175	4.65616	1.45753e-169	4.3777e-15	0.00222733	0.0100882	0.399104	0	2.34594e-08	Suicidal ideation or attempt	mental disorders
	297.1	5985	6267	257	741892	1.64625	0.0661387	5.18749	9.33947e-137	1.44955e-15	0.00185719	0.0110466	0.390591	0	9.96612e-08	Suicidal ideation	mental disorders
	297.2	6054	5395	188	742764	1.53796	0.0765023	4.6551	6.87937e-90	1.6102e-15	0.00182963	0.00551593	0.411031	0	1.80502e-08	Suicide or self-inflicted injury	mental disorders
	300	3069	159983	3173	588176	1.23896	0.0264096	3.45203	0	1.98436e-16	0.0883835	0.00272238	0.244144	1.48757e-251	1.15514e-40	Anxiety disorders	mental disorders
	300.1	3532	111653	2710	636506	1.36643	0.0269038	3.92132	0	1.69782e-17	0.0991328	0.00250067	0.210709	1.72855e-234	3.57347e-40	Anxiety disorder	mental disorders
	300.11	5316	35020	926	713139	1.22852	0.036869	3.41617	1.90414e-243	3.50466e-17	0.00743379	0.00335041	0.298316	0	1.47848e-15	Generalized anxiety disorder	mental disorders
	300.12	5737	23144	505	725015	0.95894	0.0476291	2.60893	3.75478e-90	4.65127e-16	0.00318689	0.00311683	0.363387	0	8.41731e-11	Agorophobia, social phobia, and panic disorder	mental disorders
	300.13	6098	4484	144	743675	1.21783	0.0861331	3.37986	2.18412e-45	2.24567e-16	0.00164149	0.0032201	0.381239	0	4.8328e-08	Phobia	mental disorders
	300.3	6105	5351	137	742808	1.11501	0.0880696	3.04959	9.78588e-37	1.74689e-16	0.0018992	0.00315724	0.383641	0	8.19066e-08	Obsessive-compulsive disorders	mental disorders
	300.4	4989	63571	1253	684588	0.881639	0.0324891	2.41485	3.66008e-162	1.96394e-16	0.00806479	0.00205693	0.329732	0	2.08514e-17	Dysthymic disorder	mental disorders
	300.8	5979	13480	263	734679	0.639435	0.0641247	1.89541	2.0263e-23	2.57179e-16	0.00172032	0.00334606	0.388138	0	4.52294e-09	Acute reaction to stress	mental disorders
	300.9	5746	15386	496	732773	1.42011	0.0487863	4.13758	2.77976e-186	1.4376e-13	0.00213824	0.0130739	0.425761	0	3.98245e-12	Posttraumatic stress disorder	mental disorders
	301	5667	20718	575	727441	1.21487	0.0447622	3.36984	3.28674e-162	1.99797e-15	0.00440819	0.00324715	0.373751	0	2.15602e-09	Personality disorders	mental disorders
	301.2	6075	5144	167	743015	1.40501	0.0804535	4.07558	2.70915e-68	1.02865e-15	0.00207437	0.00407928	0.377105	0	2.19117e-08	Antisocial/borderline personality disorder	mental disorders
	302	6090	10777	152	737382	0.282392	0.0829503	1.3263	0.00066322	2.28648e-16	0.00142166	0.00342753	0.390352	0	4.68769e-07	Sexual and gender identity disorders	mental disorders
	302.1	6162	5819	80	742340	0.288467	0.113528	1.33438	0.0110555	2.55775e-16	0.00138423	0.00350437	0.392619	0	2.75723e-07	Decreased libido	mental disorders
	303	5820	14754	422	733405	1.09768	0.0514632	2.99721	6.05223e-101	7.03723e-16	0.00210929	0.003448	0.375258	0	1.08119e-09	Psychogenic and somatoform disorders	mental disorders
	303.3	6105	6372	137	741787	0.779549	0.0877151	2.18049	6.26248e-19	2.16183e-16	0.00142186	0.00365741	0.387738	0	4.80795e-08	Psychogenic disorder	mental disorders
	303.4	5938	8463	304	739696	1.30466	0.0602185	3.68644	4.34359e-104	2.2952e-15	0.00210736	0.00303837	0.37641	0	5.07825e-09	Somatoform disorder	mental disorders
	304	5001	64341	1241	683818	0.907888	0.0326552	2.47908	4.07449e-170	1.88548e-17	0.00819956	0.00303474	0.356893	0	8.04398e-14	Adjustment reaction	mental disorders
	305.2	6162	3116	80	745043	1.20773	0.115065	3.34588	9.00322e-26	3.11786e-16	0.00168227	0.00414108	0.392642	0	1.81128e-08	Eating disorder	mental disorders
	306	2525	247435	3717	500724	0.767881	0.0270819	2.15519	7.46186e-177	4.29849e-23	0.0024054	0.00150025	0.263333	3.10844e-218	1.60597e-14	Other mental disorder	mental disorders
	306.1	5988	7946	254	740213	1.66278	0.0691275	5.27393	7.62325e-128	5.31123e-15	0.00326013	0.00517798	0.366586	0	8.84745e-15	Mental disorders durring/after pregnancy	mental disorders
	306.9	5859	24139	383	724020	0.550357	0.0537048	1.73387	1.21056e-24	1.43159e-16	0.00159719	0.00305151	0.364731	0	1.12698e-09	Tension headache	mental disorders
	312	5937	15596	305	732563	1.00706	0.0606558	2.73753	6.65382e-62	4.92528e-16	0.00249334	0.0084621	0.374897	0	4.74638e-06	Conduct disorders	mental disorders
	312.3	6158	2878	84	745281	1.24083	0.112273	3.45849	2.14532e-28	3.54474e-16	0.00153468	0.00504764	0.376484	0	9.84865e-07	Impulse control disorder	mental disorders
	313	5659	35562	583	712597	1.005	0.0472204	2.7319	1.6274e-100	1.96716e-16	0.00690941	0.00703747	0.385426	0	2.68156e-06	Pervasive developmental disorders	mental disorders
	313.1	5699	32493	543	715666	1.02173	0.0486228	2.778	4.94402e-98	2.15323e-16	0.00671429	0.00706449	0.39413	0	2.34499e-06	Attention deficit hyperactivity disorder	mental disorders
	315	5758	17678	484	730481	1.18358	0.048311	3.26604	1.5083e-132	2.10815e-16	0.00149384	0.00465852	0.417038	0	3.88123e-06	Develomental delays and disorders	mental disorders
	315.1	6167	3626	75	744533	1.03452	0.118437	2.81375	2.44145e-18	2.85066e-16	0.00152625	0.00408515	0.390423	0	5.12139e-07	Learning disorder	mental disorders
	315.2	6158	4725	84	743434	0.871513	0.111835	2.39053	6.55218e-15	2.72996e-16	0.00112925	0.00349485	0.395124	0	4.89537e-07	Speech and language disorder	mental disorders
	315.3	6165	4137	77	744022	0.785407	0.116184	2.1933	1.37957e-11	2.83286e-16	0.00136187	0.00385303	0.396288	0	3.62281e-07	Mental retardation	mental disorders
	316	5102	27741	1140	720418	1.68136	0.0342599	5.37288	0	1.54034e-08	0.0148908	0.0743527	0.380586	4.09785e-305	1.5003e-07	Substance addiction and disorders	mental disorders
	316.1	6146	2898	96	745261	1.02184	0.105108	2.77829	2.43562e-22	3.55076e-16	0.00148848	0.00333464	0.380957	0	1.13946e-07	Polyneuropathy due to drugs	mental disorders
	317	5303	36637	939	711522	1.07204	0.0364038	2.92134	1.30884e-190	4.23025e-12	0.0065312	0.00590857	0.429887	0	0.0123846	Alcohol-related disorders	mental disorders
	317.1	5506	27367	736	720792	1.07675	0.0402614	2.93512	1.45193e-157	2.17349e-13	0.00451806	0.0044218	0.408343	0	0.00236306	Alcoholism	mental disorders
	317.11	6067	4821	175	743338	1.36184	0.0788125	3.90339	6.70686e-67	2.66119e-14	0.00174726	0.00316258	0.399941	0	7.15167e-06	Alcoholic liver damage	mental disorders
	318	2504	188249	3738	559910	1.27203	0.0264649	3.56808	0	1.27261e-09	0.207116	0.017833	0.417306	2.2579e-239	0.489106	Tobacco use disorder	mental disorders
	320	6174	1346	68	746813	1.70586	0.126111	5.50615	1.08761e-41	2.87657e-16	0.00140337	0.00369159	0.388274	0	3.00538e-07	Meningitis	neurological
	323	6179	1177	63	746982	1.66113	0.130907	5.26527	6.76825e-37	1.96076e-16	0.00141573	0.00350841	0.384236	0	2.00463e-07	Encephalitis	neurological
	324	5927	5896	315	742263	1.58182	0.0597796	4.86381	2.73211e-154	5.24941e-16	0.00190673	0.00403033	0.389971	0	1.23535e-07	Other CNS infection and poliomyelitis	neurological
	327	3313	110797	2929	637362	1.29468	0.0263489	3.64984	0	1.52525e-16	0.0207122	0.00840524	0.256131	2.07836e-222	3.038e-09	Sleep disorders	neurological
	327.1	5767	15076	475	733083	1.07005	0.0487322	2.91554	7.28726e-107	8.26814e-17	0.00274993	0.00362689	0.363733	0	5.41107e-07	Hypersomnia	neurological
	327.3	4442	62687	1800	685472	1.14241	0.0290481	3.13431	0	1.38216e-15	0.010729	0.0034956	0.306168	2.11166e-274	0.306892	Sleep apnea	neurological
	327.31	5981	5224	261	742935	1.34877	0.0654432	3.85267	2.24395e-94	2.59421e-16	0.00174597	0.00330835	0.387336	0	3.8198e-06	Central/nonobstroctive sleep apnea	neurological
	327.32	4634	51412	1608	696747	1.17588	0.0301129	3.241	0	8.84331e-16	0.00891728	0.00325453	0.315309	2.34084e-274	0.186744	Obstructive sleep apnea	neurological
	327.4	4735	53979	1507	694180	1.13974	0.0304946	3.12595	9.90109e-306	6.04369e-17	0.00377048	0.00763365	0.306696	6.42541e-299	4.47958e-15	Insomnia	neurological
	327.41	6119	3915	123	744244	1.06047	0.0929349	2.88774	3.68839e-30	2.78271e-16	0.00153988	0.00328644	0.387281	0	5.6387e-08	Organic or persistent insomnia	neurological
	327.5	6131	3067	111	745092	1.16108	0.0979576	3.1934	2.07796e-32	3.50977e-16	0.00157382	0.00377331	0.373932	0	5.51552e-07	Parasomnia	neurological
	327.7	5479	22517	763	725642	1.08393	0.0399356	2.95628	3.15121e-162	1.63316e-16	0.00344834	0.00233212	0.343997	0	8.45275e-10	Sleep related movement disorders	neurological
	327.71	5607	17976	635	730183	1.11761	0.0432318	3.05754	2.33317e-147	1.51453e-16	0.00338681	0.00225676	0.358588	0	2.59035e-10	Restless legs syndrome	neurological
	331	5849	9409	393	738750	1.27485	0.0548659	3.57818	1.9775e-119	1.6311e-16	0.00152075	0.0044496	0.358602	0	4.07773e-07	Other cerebral degenerations	neurological
	331.1	6192	2093	50	746066	0.907738	0.144467	2.47871	3.31366e-10	3.12219e-16	0.00131642	0.00373802	0.384564	0	2.95471e-07	Hydrocephalus	neurological
	331.9	5920	6908	322	741251	1.30408	0.060581	3.6843	8.84304e-103	1.41115e-16	0.00150181	0.00418468	0.370954	0	2.97294e-07	Cerebral degeneration, unspecified	neurological
	332	6119	3102	123	745057	0.925024	0.0938356	2.52193	6.33469e-23	2.69387e-16	0.0014284	0.003439	0.38283	0	8.55398e-07	Parkinson's disease	neurological
	333	5766	18512	476	729647	0.857306	0.0490876	2.3568	2.65617e-68	1.58697e-16	0.00206685	0.00333029	0.367433	0	5.30173e-08	Extrapyramidal disease and abnormal movement disorders	neurological
	333.1	6030	8528	212	739631	0.730083	0.071565	2.07525	1.94892e-24	2.07013e-16	0.00160784	0.00348677	0.382561	0	2.48451e-07	Essential tremor	neurological
	333.2	6151	2046	91	746113	1.36233	0.108687	3.9053	4.83566e-36	3.11997e-16	0.00137058	0.00341954	0.38218	0	3.20476e-07	Myoclonus	neurological
	333.4	6159	3223	83	744936	0.853261	0.112454	2.34729	3.25762e-14	3.56866e-16	0.00143641	0.00352402	0.387782	0	1.30322e-07	Torsion dystonia	neurological
	334	6034	5293	208	742866	1.30116	0.0724877	3.67357	4.78793e-72	3.8216e-16	0.00159704	0.00309918	0.388804	0	8.27944e-07	Degenerative disease of the spinal cord	neurological
	335	6158	3677	84	744482	0.882666	0.11155	2.41734	2.51758e-15	2.36582e-16	0.00158509	0.00331793	0.384348	0	7.11716e-08	Multiple sclerosis	neurological
	337	6024	3780	218	744379	1.69412	0.0719583	5.44185	1.47839e-122	3.66801e-16	0.0016645	0.00308407	0.379881	0	4.92585e-07	Disorders of the autonomic nervous system	neurological
	337.1	6091	1663	151	746496	2.08845	0.087608	8.07238	1.33059e-125	5.56462e-16	0.00162406	0.0032749	0.39094	0	9.42031e-07	Peripheral autonomic neuropathy	neurological
	338	2506	137311	3736	610848	1.56268	0.0272917	4.77161	0	3.68618e-13	0.0116696	0.0298107	0.312569	8.94494e-147	2.2096e-17	Pain	neurological
	338.1	4036	63506	2206	684653	1.48024	0.0274251	4.39399	0	4.31626e-16	0.0116777	0.0134517	0.311333	1.13814e-233	2.17373e-14	Acute pain	neurological
	338.2	3296	97673	2946	650486	1.42489	0.0267266	4.15741	0	7.79242e-13	0.00551785	0.0194062	0.339078	1.32107e-192	9.65503e-16	Chronic pain	neurological
	339	4941	43425	1301	704734	1.25862	0.0322085	3.52057	0	5.78591e-17	0.00282942	0.00686479	0.336798	2.65758e-291	2.90572e-17	Other headache syndromes	neurological
	340	5537	33611	705	714548	0.952237	0.0414089	2.5915	5.11653e-117	5.44624e-17	0.0039734	0.00273523	0.330183	0	1.31142e-15	Migraine	neurological
	340.1	6125	6283	117	741876	0.717191	0.0948482	2.04867	3.98584e-14	2.1922e-16	0.00154502	0.00320293	0.372382	0	2.49966e-08	Migrain with aura	neurological
	342	6015	7001	227	741158	1.24343	0.0698336	3.46747	6.40217e-71	3.67399e-16	0.00106741	0.00384165	0.372018	0	7.13016e-07	Hemiplegia	neurological
	344	5942	4287	300	743872	1.97272	0.0620527	7.1902	8.619e-222	1.11914e-15	0.00154667	0.0045048	0.335442	0	2.74985e-06	Other paralytic syndromes	neurological
	345	5597	25793	645	722366	1.10002	0.0422803	3.00421	3.16133e-149	6.28653e-15	0.0023497	0.00399627	0.373629	0	6.81727e-07	Epilepsy, recurrent seizures, convulsions	neurological
	345.1	6032	8273	210	739886	1.04543	0.0714014	2.84462	1.52517e-48	3.18673e-16	0.00162071	0.00335803	0.382155	0	3.30009e-07	Epilepsy	neurological
	345.11	6162	3109	80	745050	1.10847	0.114543	3.02971	3.76515e-22	3.41073e-16	0.00143864	0.00334787	0.388816	0	2.90209e-07	Generalized convulsive epilepsy	neurological
	345.12	6133	5112	109	743047	0.829953	0.0980158	2.29321	2.5062e-17	3.11654e-16	0.00145849	0.00339427	0.383266	0	2.90383e-07	Partial epilepsy	neurological
	345.3	5656	22093	586	726066	1.13764	0.0441661	3.1194	2.60592e-146	6.7766e-15	0.00224775	0.00361023	0.373563	0	5.58293e-07	Convulsions	neurological
	346	5934	6168	308	741991	1.45111	0.0605092	4.26786	4.3199e-127	9.61227e-17	0.00147025	0.00376019	0.396217	0	7.74843e-08	Abnormal findings on study of brain and/or nervous system	neurological
	346.1	6007	3698	235	744461	1.60527	0.0694251	4.9792	2.76078e-118	1.0254e-16	0.00151854	0.00361291	0.414586	0	1.06254e-07	Nonspecific abnormal findings on radiological and other examination of skull and head	neurological
	346.2	6187	1754	55	746405	1.13467	0.138229	3.11014	2.23736e-16	2.92618e-16	0.00143486	0.00365328	0.381165	0	1.91731e-07	Nonspecific abnormal results of function study of brain and central nervous system	neurological
	348	5054	19442	1188	728717	1.88449	0.0342858	6.58301	0	1.03414e-14	0.00145707	0.00391808	0.31951	0	1.80779e-05	Other conditions of brain	neurological
	348.2	6126	3075	116	745084	1.28858	0.0960333	3.62762	4.74146e-41	2.3519e-16	0.00121364	0.00345142	0.375226	0	1.55171e-07	Cerebral edema and compression of brain	neurological
	348.7	6031	3797	211	744362	1.65476	0.0727778	5.23182	1.92368e-114	6.01205e-16	0.00132928	0.0038693	0.354244	0	5.11854e-07	Coma	neurological
	348.8	5346	11516	896	736643	2.06121	0.0390387	7.85544	0	3.04695e-14	0.00167174	0.00420155	0.365774	0	2.48298e-05	Encephalopathy, not elsewhere classified	neurological
	348.9	5989	6551	253	741608	1.27333	0.0660698	3.57274	9.13511e-83	1.5024e-16	0.00147226	0.00317677	0.392728	0	2.66374e-07	Other conditions of brain, NOS	neurological
	349	5846	5983	396	742176	1.84807	0.0546369	6.34755	8.59231e-251	1.04417e-15	0.00161697	0.00319624	0.3505	0	6.83407e-07	Other and unspecified disorders of the nervous system	neurological
	350	3613	88243	2629	659916	1.45095	0.0282345	4.26718	0	9.8505e-17	0.00469991	0.00591902	0.350466	1.64759e-273	5.2279e-14	Abnormal movement	neurological
	350.1	5661	13913	581	734246	1.28985	0.044972	3.63224	6.55312e-181	3.85747e-16	0.00229916	0.00364258	0.36455	0	7.73063e-09	Abnormal involuntary movements	neurological
	350.2	4235	54323	2007	693836	1.51356	0.0305113	4.54286	0	6.01563e-18	0.00314517	0.00512456	0.31041	4.08425e-278	2.08469e-12	Abnormality of gait	neurological
	350.3	5690	16673	552	731486	1.10556	0.0467859	3.02091	1.89057e-123	7.7587e-16	0.00166457	0.00418262	0.410533	0	9.32511e-08	Lack of coordination	neurological
	350.5	6157	2736	85	745423	1.00914	0.111454	2.74325	1.37391e-19	2.47369e-16	0.00145452	0.00344568	0.38525	0	1.93464e-07	Abnormal reflex	neurological
	350.6	6129	6893	113	741266	0.457351	0.0959601	1.57988	1.87875e-06	2.57477e-16	0.0013815	0.00360019	0.391138	0	1.68053e-07	Disturbances of sensation of smell and taste	neurological
	351	4787	54262	1455	693897	1.04125	0.0308876	2.83277	3.98211e-249	2.90413e-16	0.00361555	0.00221966	0.282273	3.53158e-304	7.69963e-09	Other peripheral nerve disorders	neurological
	352	6032	8358	210	739801	0.829959	0.0715802	2.29322	4.37807e-31	3.20585e-16	0.00139866	0.00322208	0.395761	0	4.52585e-08	Disorders of other cranial nerves	neurological
	352.1	6129	4676	113	743483	0.781673	0.0966729	2.18513	6.1783e-16	2.78957e-16	0.00145789	0.00346492	0.390004	0	6.7562e-08	Trigeminal nerve disorders [CN5]	neurological
	352.2	6157	2955	85	745204	0.923926	0.111267	2.51916	1.00908e-16	3.77838e-16	0.00123897	0.00336155	0.400481	0	1.89613e-07	Facial nerve disorders [CN7]	neurological
	353	6040	6541	202	741618	1.05461	0.073108	2.87085	3.58609e-47	2.59482e-16	0.00179791	0.00322117	0.375632	0	2.18026e-07	Nerve root and plexus disorders	neurological
	353.1	6182	2096	60	746063	0.986911	0.132045	2.68293	7.77552e-14	3.27765e-16	0.00147575	0.00349669	0.392132	0	2.1886e-07	Nerve plexus lesions	neurological
	353.2	6185	2586	57	745573	0.703157	0.135189	2.02012	1.97925e-07	2.72884e-16	0.00143252	0.00347308	0.384848	0	2.39199e-07	Nerve root lesions	neurological
	355	5589	10038	653	738121	1.8452	0.0430703	6.32938	0	7.15728e-14	0.00326589	0.00528304	0.354044	0	1.36667e-11	Complex regional/central pain syndrome	neurological
	355.1	5497	11650	745	736509	1.8339	0.0406724	6.25824	0	4.03085e-12	0.00247971	0.00652049	0.34179	0	4.46054e-12	Chronic pain syndrome	neurological
	356	5329	24075	913	724084	1.2984	0.0381752	3.66343	1.49824e-253	1.58699e-15	0.00234034	0.00401149	0.348563	0	6.0793e-06	Hereditary and idiopathic peripheral neuropathy	neurological
	357	5254	15143	988	733016	1.75755	0.0370368	5.7982	0	3.39498e-16	0.0036028	0.00289011	0.320722	4.69448e-294	7.09866e-06	Inflammatory and toxic neuropathy	neurological
	358	6192	987	50	747172	1.41056	0.146627	4.09825	6.58048e-22	3.07881e-16	0.00137695	0.00347231	0.396907	0	3.01483e-07	Myoneural disorders	neurological
	359	6105	3541	137	744618	1.30989	0.0886795	3.70575	2.2528e-49	2.60355e-16	0.0013569	0.00365416	0.380069	0	3.05072e-07	Muscular dystrophies and other myopathies	neurological
	359.2	6113	3064	129	745095	1.35528	0.0915091	3.87784	1.25686e-49	2.49937e-16	0.00139478	0.00362584	0.382206	0	2.9809e-07	Myopathy	neurological
	361	6066	7977	176	740182	0.653518	0.0778783	1.92229	4.79893e-17	2.31913e-16	0.0013557	0.00347586	0.400014	0	3.91816e-07	Retinal detachments and defects	sense organs
	362	4662	75611	1580	672548	0.798399	0.0327987	2.22198	6.97443e-131	5.84059e-18	0.000851226	0.00377299	0.3806	0	3.03223e-09	Other retinal disorders	sense organs
	362.2	5112	53578	1130	694581	0.698962	0.0369771	2.01166	1.08682e-79	1.68786e-17	0.00114431	0.00419097	0.384339	0	4.15165e-09	Degeneration of macula and posterior pole of retina	sense organs
	362.21	5652	29464	590	718695	0.54772	0.0469735	1.72931	2.03601e-31	9.52842e-17	0.00123675	0.00427768	0.392588	0	2.44319e-08	Macular degeneration, dry	sense organs
	362.22	6073	8366	169	739793	0.465313	0.0807909	1.59251	8.43737e-09	2.33446e-16	0.00136	0.00378834	0.38498	0	1.16988e-07	Macular degeneration, wet	sense organs
	362.23	6066	7410	176	740749	0.627037	0.078492	1.87205	1.3654e-15	2.20129e-16	0.00136521	0.00371392	0.393503	0	1.66087e-07	Cystoid macular degeneration of retina	sense organs
	362.26	5815	16205	427	731954	0.713417	0.0523076	2.04095	2.35136e-42	1.04958e-16	0.00130431	0.00330958	0.395982	0	2.3744e-07	Macular puckering of retina	sense organs
	362.27	5957	12231	285	735928	0.546839	0.0629363	1.72778	3.66358e-18	1.48544e-16	0.00137359	0.00364026	0.378306	0	5.08245e-08	Drusen (degenerative) of retina	sense organs
	362.29	6070	3851	172	744308	1.01089	0.080908	2.74804	8.02128e-36	1.50615e-16	0.00138327	0.00373471	0.382044	0	4.9038e-08	Macular degeneration (senile) of retina NOS	sense organs
	362.3	5975	8215	267	739944	0.982259	0.0644489	2.67048	1.89273e-52	1.36885e-16	0.00122013	0.00370381	0.383787	0	2.63582e-07	Other nondiabetic retinopathy	sense organs
	362.4	5951	11963	291	736196	0.735577	0.0623173	2.08669	3.73348e-32	2.44416e-16	0.00126604	0.00367282	0.386405	0	2.90511e-07	Retinal vascular changes and abnomalities	sense organs
	362.6	6102	7239	140	740920	0.48218	0.0867913	1.6196	2.76619e-08	2.02542e-16	0.00132638	0.00348866	0.394728	0	1.67902e-07	Peripheral retinal degenerations	sense organs
	362.8	6061	6124	181	742035	0.897194	0.0776858	2.45271	7.46784e-31	2.61452e-16	0.00127022	0.00351628	0.395102	0	1.30224e-07	Retinal hemorrhage/ischemia	sense organs
	362.9	6090	3853	152	744306	1.11192	0.0847806	3.0402	2.69059e-39	2.64517e-16	0.00128829	0.00356954	0.388955	0	2.82492e-07	Retinal edema	sense organs
	363	6106	4888	136	743271	0.764832	0.0887632	2.14863	6.90052e-18	3.17368e-16	0.00131903	0.00362078	0.382234	0	1.99154e-07	Chorioretinal inflammations, scars, and other disorders of choroid	sense organs
	363.3	6147	3549	95	744610	0.731754	0.105531	2.07872	4.09026e-12	2.83427e-16	0.0013151	0.00364183	0.386279	0	2.29241e-07	Chorioretinal scars	sense organs
	364	5826	19004	416	729155	0.67115	0.0520559	1.95649	4.93773e-38	6.84479e-17	0.00139687	0.0034626	0.37007	0	2.58867e-08	Corneal opacity and other disorders of cornea	sense organs
	364.1	6166	3080	76	745079	0.763724	0.117363	2.14625	7.64794e-11	2.61349e-16	0.00114414	0.00371016	0.388794	0	4.05169e-07	Corneal opacity	sense organs
	364.4	6092	6752	150	741407	0.651506	0.0842568	1.91843	1.0555e-14	2.01373e-16	0.00134753	0.0035042	0.381891	0	1.59253e-07	Corneal degenerations	sense organs
	364.5	6112	5470	130	742689	0.605793	0.0908145	1.8327	2.54647e-11	1.91717e-16	0.00143002	0.00360509	0.386013	0	5.16485e-08	Corneal dystrophy	sense organs
	364.51	6166	3199	76	744960	0.590681	0.117847	1.80522	5.37945e-07	2.32424e-16	0.00139125	0.00366859	0.388363	0	1.06767e-07	Fuchs' dystrophy	sense organs
	365	5257	49777	985	698382	0.606012	0.0368392	1.83311	8.35812e-61	8.5292e-17	0.000870246	0.00585479	0.385689	0	9.54104e-09	Glaucoma	sense organs
	365.1	5673	25594	569	722565	0.632848	0.0458886	1.88297	2.88883e-43	1.20637e-16	0.00137633	0.00469023	0.38761	0	5.18531e-08	Open-angle glaucoma	sense organs
	365.11	5965	12173	277	735986	0.569803	0.0636571	1.76792	3.51877e-19	2.11809e-16	0.00129601	0.00423478	0.399579	0	1.73215e-07	Primary open angle glaucoma	sense organs
	365.2	6088	8461	154	739698	0.312074	0.0832983	1.36626	0.000179341	2.60307e-16	0.00115352	0.00368698	0.388509	0	1.24293e-07	Primary angle-closure glaucoma	sense organs
	366	3335	146476	2907	601683	1.13259	0.0330736	3.10368	5.27969e-257	1.19551e-19	0.000454061	0.00411099	0.383773	5.02284e-291	2.49282e-11	Cataract	sense organs
	366.1	6189	2148	53	746011	0.743574	0.140688	2.10344	1.25511e-07	2.45993e-16	0.00138901	0.0036416	0.390865	0	1.99157e-07	Nonsenile Cataract	sense organs
	366.2	3983	103832	2259	644327	0.949109	0.0309118	2.58341	5.0684e-207	4.45044e-19	0.000634548	0.00316285	0.389677	1.2378e-295	3.43162e-09	Senile cataract	sense organs
	367	2264	268351	3978	479808	0.944143	0.0268939	2.57061	5.40884e-270	3.20642e-22	0.00068644	0.00197153	0.327346	1.09052e-269	1.7599e-16	Disorders of refraction and accommodation; blindness and low vision	sense organs
	367.1	3764	171773	2478	576386	0.675917	0.0265174	1.96584	2.56887e-143	2.8487e-19	0.000894845	0.00238859	0.318768	6.56166e-297	3.51941e-14	Myopia	sense organs
	367.2	3838	126955	2404	621204	0.894027	0.0267061	2.44496	1.06101e-245	1.59685e-20	0.00188468	0.00255824	0.309345	1.1578e-269	1.11412e-13	Astigmatism	sense organs
	367.4	3231	158165	3011	589994	0.919229	0.0282309	2.50736	1.45778e-232	1.81669e-20	0.00157207	0.00169829	0.329534	2.04985e-268	6.29512e-12	Presbyopia	sense organs
	367.8	5362	40311	880	707848	0.681849	0.0373663	1.97753	2.15863e-74	1.85525e-17	0.00233898	0.00292458	0.356093	0	2.93193e-08	Hypermetropia	sense organs
	367.9	5885	10671	357	737488	1.07816	0.0566473	2.93926	9.12285e-81	1.96671e-16	0.000793581	0.0037344	0.409449	0	9.10629e-08	Blindness and low vision	sense organs
	368	4920	57250	1322	690909	0.878255	0.0318924	2.4067	6.14675e-167	5.77251e-17	0.00194617	0.00332792	0.353396	0	3.49284e-10	Visual disturbances	sense organs
	368.1	6126	4911	116	743248	0.851887	0.0951967	2.34406	3.59712e-19	2.39898e-16	0.00135896	0.00361669	0.379414	0	2.10328e-07	Amblyopia	sense organs
	368.2	5970	9539	272	738620	0.886391	0.0636474	2.42636	4.3678e-44	2.81108e-16	0.00147163	0.00335847	0.383948	0	3.23378e-07	Diplopia and disorders of binocular vision	sense organs
	368.3	6163	4789	79	743370	0.479929	0.114525	1.61596	2.78224e-05	2.61455e-16	0.0013446	0.00351997	0.383101	0	1.68098e-07	Anisometropia	sense organs
	368.4	6097	5908	145	742251	0.780345	0.0857954	2.18222	9.42254e-20	2.56946e-16	0.00135532	0.0037245	0.386517	0	2.32088e-07	Visual field defects	sense organs
	368.9	5890	12366	352	735793	0.935535	0.0562202	2.54858	3.54265e-62	1.01913e-16	0.00165242	0.00355672	0.385406	0	1.21619e-08	Subjective visual disturbances	sense organs
	368.91	6135	2441	107	745718	1.20087	0.100805	3.32301	1.0145e-32	2.30919e-16	0.00144924	0.0038366	0.382673	0	1.41735e-07	Psychophysical visual disturbances	sense organs
	369	5593	27831	649	720328	0.92282	0.0423011	2.51638	1.65232e-105	1.70406e-17	0.00138476	0.00384303	0.376856	0	4.42494e-10	Infection of the eye	sense organs
	369.2	6182	1775	60	746384	1.08419	0.132496	2.95706	2.77148e-16	2.1413e-16	0.00137399	0.00359891	0.383655	0	1.46078e-07	Eye infection, viral	sense organs
	369.5	5680	24981	562	723178	0.886567	0.0450871	2.42679	4.43748e-86	2.66439e-17	0.0013614	0.00401944	0.376416	0	9.99941e-10	Conjunctivitis, infectious	sense organs
	370	5800	17770	442	730389	0.861499	0.0505595	2.36671	4.19542e-65	8.45165e-17	0.00130229	0.00316845	0.378305	0	4.60531e-09	Keratitis	sense organs
	370.1	6179	2219	63	745940	1.066	0.129012	2.90374	1.42266e-16	2.49479e-16	0.00129342	0.00338533	0.379754	0	1.84712e-07	Corneal ulcer	sense organs
	370.2	6054	5355	188	742804	1.16255	0.075946	3.19807	6.80817e-53	1.14046e-16	0.00136375	0.00316087	0.390431	0	3.63254e-08	Superficial keratitis	sense organs
	370.3	6083	7036	159	741123	0.636982	0.0822341	1.89077	9.48678e-15	2.2198e-16	0.00138971	0.00362935	0.387724	0	4.63051e-08	Keratoconjunctivitis	sense organs
	370.31	6132	5267	110	742892	0.537292	0.0982363	1.71137	4.51613e-08	2.441e-16	0.00138098	0.00353801	0.391528	0	6.91277e-08	Keratoconjunctivitis sicca	sense organs
	371	5120	53220	1122	694939	0.763674	0.0338611	2.14615	1.25041e-112	1.32412e-17	0.00122217	0.00401629	0.390092	0	8.65125e-10	Inflammation of the eye	sense organs
	371.1	6109	5125	133	743034	0.89273	0.0892269	2.44179	1.44654e-23	2.70333e-16	0.00128175	0.00404413	0.39382	0	2.10038e-07	Uveitis, noninfectious or NOS	sense organs
	371.2	5991	14624	251	733535	0.579693	0.0653271	1.78549	7.07477e-19	1.53069e-16	0.00122388	0.00345894	0.399491	0	2.37731e-08	Conjunctivitis, noninfectious	sense organs
	371.21	6009	13893	233	734266	0.557705	0.0676788	1.74666	1.71539e-16	1.681e-16	0.00121266	0.00344143	0.400584	0	2.84054e-08	Allergic conjunctivitis	sense organs
	371.3	5429	35766	813	712393	0.750654	0.0387576	2.11838	1.43908e-83	2.58103e-17	0.00146264	0.00376817	0.371567	0	1.28766e-08	Inflammation of eyelids	sense organs
	372	5838	17171	404	730988	0.726415	0.0527331	2.06765	3.58885e-43	1.08271e-16	0.000575287	0.00414346	0.422554	0	4.6831e-07	Disorders of conjunctiva	sense organs
	374	5441	36062	801	712097	0.624375	0.0399845	1.86708	5.71684e-55	6.42135e-17	0.00096279	0.00336723	0.377456	0	1.98367e-08	Other disorders of eyelids	sense organs
	374.1	6078	5786	164	742373	0.738289	0.0816144	2.09235	1.48215e-19	1.89517e-16	0.00117113	0.00377314	0.386021	0	4.41532e-07	Ectropion or entropion	sense organs
	374.3	6023	9091	219	739068	0.578211	0.0707053	1.78285	2.8916e-16	2.19414e-16	0.0012402	0.00351624	0.400957	0	6.24167e-08	Ptosis of eyelid	sense organs
	374.6	5855	17891	387	730268	0.484551	0.0545612	1.62345	6.63379e-19	1.86839e-16	0.00119977	0.00345656	0.38537	0	7.70373e-08	Dermatochalasis	sense organs
	375	5545	27758	697	720401	0.781859	0.0418918	2.18553	9.7632e-78	7.64072e-17	0.00105772	0.00409973	0.377438	0	3.00278e-11	Disorders of lacrimal system	sense organs
	375.1	5360	39145	882	709014	0.698641	0.0382595	2.01102	1.70474e-74	4.84807e-17	0.000940701	0.0040345	0.407542	0	1.04211e-12	Dry eyes	sense organs
	375.2	6165	3325	77	744834	0.542296	0.116883	1.71995	3.49005e-06	2.66066e-16	0.00129053	0.00367313	0.393933	0	2.08661e-07	Epiphora	sense organs
	377	5949	12348	293	735811	0.701087	0.0610484	2.01594	1.58546e-30	1.38908e-16	0.00106179	0.00372408	0.415143	0	1.01715e-07	Disorders of optic nerve and visual pathways	sense organs
	377.1	6101	5939	141	742220	0.633933	0.086646	1.88501	2.54789e-13	2.54954e-16	0.00106702	0.0036692	0.411259	0	1.74111e-07	Optic atrophy	sense organs
	377.3	6131	4445	111	743714	0.767751	0.0974967	2.15491	3.41737e-15	2.16941e-16	0.00130699	0.00361118	0.391595	0	1.90721e-07	Optic neuritis/neuropathy	sense organs
	378	5868	16389	374	731770	0.823695	0.0542695	2.27891	4.95606e-52	1.24947e-16	0.00154389	0.00333006	0.369024	0	1.44984e-07	Strabismus and other disorders of binocular eye movements	sense organs
	378.1	6024	10226	218	737933	0.750587	0.0699765	2.11824	7.66177e-27	1.6162e-16	0.0014363	0.00342847	0.377088	0	1.65347e-07	Strabismus (not specified as paralytic)	sense organs
	378.5	6134	3503	108	744656	1.03741	0.0994044	2.82191	1.69269e-25	2.52103e-16	0.00132117	0.00352726	0.377318	0	3.7974e-07	Paralytic strabismus	sense organs
	379	4552	79630	1690	668529	0.791681	0.0309087	2.2071	1.07858e-144	3.7974e-18	0.00185299	0.00323234	0.357552	0	4.15284e-10	Other disorders of eye	sense organs
	379.2	5001	59457	1241	688702	0.670634	0.0345242	1.95548	4.74195e-84	1.53909e-17	0.00174424	0.00303007	0.37072	0	7.14254e-10	Disorders of vitreous body	sense organs
	379.3	6064	10685	178	737474	0.370332	0.0771196	1.44821	1.57055e-06	2.15194e-16	0.00135875	0.00351165	0.382858	0	1.79585e-07	Aphakia and other disorders of lens	sense organs
	379.4	6129	3607	113	744552	0.87749	0.097105	2.40486	1.61756e-19	2.91252e-16	0.00144763	0.00349589	0.382608	0	4.54718e-07	Anomalies of pupillary function	sense organs
	379.5	6077	5717	165	742442	0.840361	0.0808637	2.3172	2.68733e-25	3.0638e-16	0.00139298	0.00346811	0.387114	0	1.2722e-06	Disorders of iris and ciliary body	sense organs
	379.9	5882	12899	360	735260	1.05402	0.055323	2.86915	6.31861e-81	1.28661e-16	0.00154071	0.00447161	0.394413	0	3.59929e-08	Pain, swelling or discharge of eye	sense organs
	380	5276	34410	966	713749	0.920292	0.0363084	2.51002	9.81444e-142	9.90414e-18	0.00282668	0.00252009	0.339617	0	3.57134e-07	Disorders of external ear	sense organs
	380.1	5880	11124	362	737035	1.16518	0.0553137	3.20649	1.66992e-98	3.66171e-16	0.0016594	0.00298587	0.376181	0	1.26829e-07	Otitis externa	sense organs
	380.4	4981	74116	1261	674043	0.500721	0.0330122	1.64991	5.78071e-52	1.42046e-17	0.00247774	0.00261971	0.366266	0	8.43896e-07	Impacted cerumen	sense organs
	381	4569	131794	1673	616365	0.631954	0.0301606	1.88128	1.76345e-97	2.04251e-18	0.00924083	0.000655833	0.3558	0	7.74931e-11	Otitis media and Eustachian tube disorders	sense organs
	381.1	4841	113686	1401	634473	0.63872	0.0323449	1.89406	8.48192e-87	4.24845e-18	0.00831331	0.000781778	0.362387	0	9.29511e-10	Otitis media	sense organs
	381.11	5057	98798	1185	649361	0.631731	0.034734	1.88086	6.46124e-74	5.46039e-18	0.00714983	0.000916195	0.366904	0	4.59908e-09	Suppurative and unspecified otitis media	sense organs
	381.2	5813	22939	429	725220	0.697569	0.0508706	2.00886	8.53149e-43	6.46333e-17	0.00218183	0.00231051	0.378925	0	3.2739e-09	Eustachian tube disorders	sense organs
	381.3	6179	1534	63	746625	1.35513	0.130083	3.87726	2.06536e-25	3.09502e-16	0.00139192	0.00321434	0.394347	0	2.74849e-07	Mastoiditis & related conditions	sense organs
	381.9	6144	1909	98	746250	1.46583	0.105104	4.33112	3.30572e-44	3.05117e-16	0.00125896	0.00351993	0.399651	0	3.39033e-07	Otorrhea	sense organs
	382	5877	11155	365	737004	1.2625	0.055378	3.53426	4.80582e-115	1.52513e-16	0.00223643	0.00337016	0.399575	0	2.16855e-10	Otalgia	sense organs
	384	6118	3835	124	744324	1.19722	0.0926375	3.31089	3.30941e-38	3.14464e-16	0.0010691	0.00317836	0.417148	0	1.77766e-07	Other disorders of tympanic membrane	sense organs
	384.4	6167	1814	75	746345	1.36962	0.119258	3.93387	1.57808e-30	3.76572e-16	0.000982762	0.00332619	0.416595	0	2.04418e-07	Perforation of tympanic membrane	sense organs
	385	6061	7594	181	740565	0.830249	0.0766436	2.29389	2.41249e-27	1.75632e-16	0.00104676	0.0030728	0.406887	0	2.14609e-07	Other disorders of middle ear and mastoid	sense organs
	386	4624	58551	1618	689608	1.04245	0.0302815	2.83616	1.05172e-259	1.76902e-16	0.00192534	0.00406214	0.388983	4.4233e-284	3.02736e-12	Vertiginous syndromes and other disorders of vestibular system	sense organs
	386.2	5861	18425	381	729734	0.544976	0.0543194	1.72457	1.09354e-23	1.82793e-16	0.0014188	0.0033642	0.384649	0	1.41004e-08	Peripheral or central vertigo	sense organs
	386.9	3718	126278	2524	621881	0.932648	0.0273218	2.54123	2.18651e-255	1.08631e-16	0.00187799	0.00321845	0.353182	4.99687e-296	5.23402e-15	Dizziness and giddiness (Light-headedness and vertigo)	sense organs
	388	5952	17140	290	731019	0.386398	0.0612028	1.47167	2.7296e-10	2.07624e-16	0.00134024	0.00328188	0.388776	0	1.86072e-07	Other disorders of ear	sense organs
	389	4590	90714	1652	657445	0.579913	0.0308607	1.78588	8.89366e-79	1.71669e-16	0.00107548	0.0020476	0.381295	0	1.92012e-05	Hearing loss	sense organs
	389.1	5336	41475	906	706684	0.515447	0.0382147	1.67439	1.83578e-41	1.94221e-16	0.00132421	0.00270773	0.389032	0	2.38123e-06	Sensorineural hearing loss	sense organs
	389.2	6146	4121	96	744038	0.903695	0.104464	2.46871	5.11356e-18	3.10623e-16	0.00120128	0.00314521	0.402893	0	1.43622e-07	Conductive hearing loss	sense organs
	389.4	6096	8661	146	739498	0.355232	0.0846991	1.42651	2.74019e-05	2.60135e-16	0.00135817	0.00340732	0.390352	0	2.30996e-07	Tinnitus	sense organs
	389.5	6192	2515	50	745644	0.629586	0.143803	1.87683	1.19715e-05	2.51699e-16	0.00132972	0.0036224	0.387415	0	2.39465e-07	Disorders of acoustic nerve	sense organs
	394	5231	22109	1011	726050	1.48043	0.0379933	4.39483	0	2.36165e-17	0.00146596	0.00495403	0.398434	0	1.97178e-07	Rheumatic disease of the heart valves	circulatory system
	394.1	5791	10988	451	737171	1.20313	0.0521335	3.33051	7.7413e-118	8.23081e-17	0.00128917	0.00415865	0.435655	0	5.40853e-07	Mitral valve stenosis and aortic valve stenosis	circulatory system
	394.2	6071	2807	171	745352	1.57778	0.0813028	4.84421	6.8319e-84	2.55031e-16	0.00136753	0.00364151	0.366937	0	4.65825e-08	Mitral valve disease	circulatory system
	394.7	5938	4746	304	743413	1.488	0.0618715	4.42823	8.38185e-128	1.586e-16	0.00143778	0.00375987	0.363003	0	7.27751e-08	Disease of tricuspid valve	circulatory system
	395	4636	50327	1606	697832	1.24724	0.0327392	3.48072	0	3.62784e-17	0.00134572	0.00497143	0.409509	1.58724e-305	1.48007e-05	Heart valve disorders	circulatory system
	395.1	5534	14625	708	733534	1.32586	0.0426071	3.76541	1.36768e-212	4.54929e-17	0.00187779	0.00371256	0.378074	0	2.47436e-07	Nonrheumatic mitral valve disorders	circulatory system
	395.2	5256	31917	986	716242	1.07268	0.0380931	2.92319	1.84288e-174	9.30367e-17	0.00121222	0.00430645	0.373213	0	1.91187e-05	Nonrheumatic aortic valve disorders	circulatory system
	395.3	5822	10390	420	737769	1.15041	0.053155	3.1595	7.13736e-104	2.43082e-16	0.00135691	0.00439233	0.38762	0	5.40755e-08	Nonrheumatic tricuspid valve disorders	circulatory system
	395.4	6108	2548	134	745611	1.4925	0.0908431	4.44821	1.17761e-60	1.62515e-16	0.00140725	0.00328744	0.407871	0	4.1137e-07	Nonrheumatic pulmonary valve disorders	circulatory system
	395.6	5934	8973	308	739186	1.02941	0.0608779	2.79943	3.83074e-64	2.5252e-16	0.00147577	0.00348731	0.372155	0	9.18948e-06	Heart valve replaced	circulatory system
	396	5455	34766	787	713393	0.761614	0.039479	2.14173	6.31441e-83	6.32354e-17	0.00166176	0.00377594	0.361325	0	3.08201e-09	Abnormal heart sounds	circulatory system
	401	1778	280770	4464	467389	1.36693	0.0338652	3.92329	0	1.03062e-13	0.0017862	0.020672	0.456829	1.64576e-286	0.00668842	Hypertension	circulatory system
	401.1	1816	278454	4426	469705	1.34165	0.0336503	3.82533	0	5.83759e-14	0.00177837	0.019925	0.450919	1.99625e-287	0.00511982	Essential hypertension	circulatory system
	401.2	4028	42740	2214	705419	1.99886	0.0322763	7.38065	0	1.43918e-13	0.000330276	0.0278008	0.429755	2.64743e-248	0.000504022	Hypertensive heart and/or renal disease	circulatory system
	401.21	5131	17072	1111	731087	1.80202	0.0370917	6.0619	0	3.59499e-16	0.00177646	0.00748117	0.308864	3.24268e-296	3.28556e-05	Hypertensive heart disease	circulatory system
	401.22	4687	28366	1555	719793	1.78434	0.0336885	5.95562	0	4.24838e-14	0.00024133	0.0155581	0.472538	7.61863e-280	6.44696e-06	Hypertensive chronic kidney disease	circulatory system
	401.3	5681	15095	561	733064	1.13346	0.0460531	3.1064	9.37986e-134	1.459e-14	0.000624018	0.00740104	0.390843	0	2.09178e-07	Other hypertensive complications	circulatory system
	402	4797	82498	1445	665661	0.523186	0.0310025	1.6874	6.79921e-64	1.16017e-17	0.00176974	0.00371801	0.382279	0	1.0503e-07	Elevated blood pressure reading without diagnosis of hypertension	circulatory system
	411	3666	109500	2576	638659	1.31693	0.0313576	3.73196	0	2.88059e-12	0.00192464	0.00497162	0.407465	0	0.757246	Ischemic Heart Disease	circulatory system
	411.1	5600	27214	642	720945	0.737792	0.0439106	2.09131	2.35386e-63	9.6273e-16	0.0014622	0.0034913	0.399436	0	9.45808e-05	Unstable angina (intermediate coronary syndrome)	circulatory system
	411.2	4936	46053	1306	702106	1.15774	0.0344321	3.18272	7.55247e-248	2.3968e-14	0.00141053	0.00349723	0.416945	0	0.0377769	Myocardial infarction	circulatory system
	411.3	5337	41376	905	706783	0.793955	0.0386217	2.21213	6.63211e-94	1.94899e-15	0.00134332	0.00327811	0.393936	0	0.000243173	Angina pectoris	circulatory system
	411.4	3982	84585	2260	663574	1.29352	0.031546	3.64561	0	1.51155e-12	0.00257491	0.00319953	0.376558	8.52948e-306	0.417147	Coronary atherosclerosis	circulatory system
	411.8	5593	26437	649	721722	0.970741	0.0444997	2.6399	1.68801e-105	2.73527e-15	0.00126788	0.00362156	0.38052	0	0.00221245	Other chronic ischemic heart disease, unspecified	circulatory system
	411.9	5997	4384	245	743775	1.44335	0.0682456	4.23487	2.7954e-99	4.35665e-16	0.00150305	0.00352326	0.374801	0	2.18157e-06	Other acute and subacute forms of ischemic heart disease	circulatory system
	414	5156	29358	1086	718801	1.3847	0.0365712	3.99364	0	1.28085e-15	0.00222992	0.00372104	0.360849	0	0.000496327	Other forms of chronic heart disease	circulatory system
	414.2	6124	6888	118	741271	0.579438	0.0952235	1.78504	1.16464e-09	5.19175e-16	0.00136541	0.00362815	0.388492	0	7.20783e-07	ASCVD	circulatory system
	415	4528	40748	1714	707411	1.59148	0.0316447	4.91099	0	3.22952e-16	0.00360498	0.00762769	0.335085	7.92109e-296	1.58644e-06	Pulmonary heart disease	circulatory system
	415.1	5550	17343	692	730816	1.32729	0.0420065	3.77082	4.01928e-219	1.69983e-16	0.00252684	0.00441268	0.319434	0	8.05276e-07	Acute pulmonary heart disease	circulatory system
	415.11	5560	17226	682	730933	1.31888	0.0422567	3.73924	7.50566e-214	1.48108e-16	0.00248955	0.00442902	0.320873	0	7.78611e-07	Pulmonary embolism and infarction, acute	circulatory system
	415.2	5022	25548	1220	722611	1.56757	0.0358237	4.79501	0	4.72898e-16	0.00197387	0.00486452	0.407655	2.97385e-307	6.58136e-07	Chronic pulmonary heart disease	circulatory system
	415.21	6159	732	83	747427	2.09885	0.11832	8.15676	2.10784e-70	2.97456e-16	0.0014874	0.00356797	0.402933	0	2.26562e-07	Primary pulmonary hypertension	circulatory system
	416	4503	38950	1739	709209	1.67024	0.0320795	5.31346	0	2.01507e-15	0.00142131	0.00746517	0.383377	1.33392e-294	0.00118376	Cardiomegaly	circulatory system
	418	3015	137163	3227	610996	1.20953	0.0266387	3.35191	0	2.21417e-12	0.0021152	0.0118281	0.463123	1.44529e-220	5.57006e-08	Nonspecific chest pain	circulatory system
	418.1	5941	10402	301	737757	0.840828	0.0605497	2.31828	7.64171e-44	2.28985e-16	0.00135387	0.00415982	0.403725	0	3.27503e-07	Precordial pain	circulatory system
	420	5572	10949	670	737210	1.6848	0.0433788	5.39137	0	1.58368e-16	0.00159949	0.0038576	0.417691	0	1.37632e-06	Carditis	circulatory system
	420.2	5938	7125	304	741034	1.34518	0.0608259	3.83889	2.2512e-108	2.43185e-16	0.00145416	0.00355073	0.388624	0	4.82859e-07	Pericarditis	circulatory system
	420.3	5843	3872	399	744287	1.98395	0.0558384	7.27142	1.67853e-276	1.2325e-16	0.00144189	0.00407893	0.480523	0	7.31371e-07	Endocarditis	circulatory system
	425	5413	25989	829	722170	1.1363	0.0396615	3.11521	1.6095e-180	1.05498e-15	0.00155108	0.00589106	0.388577	0	0.00229467	Cardiomyopathy	circulatory system
	425.1	5440	25241	802	722918	1.12578	0.0402122	3.08261	1.82423e-172	8.14888e-16	0.00154491	0.00541142	0.373519	0	0.00244248	Primary/intrinsic cardiomyopathies	circulatory system
	425.2	6183	1379	59	746780	1.30741	0.134643	3.69658	2.72832e-22	3.70013e-16	0.00129658	0.00396656	0.405014	0	4.2605e-07	Secondary/extrinsic cardiomyopathies	circulatory system
	426	3308	95252	2934	652907	1.59682	0.0294446	4.93733	0	1.58689e-12	0.00298974	0.0158507	0.348947	8.76898e-250	0.0275178	Cardiac conduction disorders	circulatory system
	426.2	5510	16885	732	731274	1.27304	0.0429009	3.5717	1.66275e-193	1.11532e-16	0.00164863	0.00456178	0.400017	0	0.00107205	Atrioventricular [AV] block	circulatory system
	426.21	5736	10999	506	737160	1.26298	0.0497215	3.53594	2.45434e-142	1.41663e-16	0.00154665	0.00415491	0.406672	0	0.000204434	First degree AV block	circulatory system
	426.23	6112	3691	130	744468	0.955741	0.0916493	2.6006	1.84264e-25	2.34618e-16	0.00137382	0.00384706	0.403536	0	1.41631e-06	Second degree AV block	circulatory system
	426.24	6101	2580	141	745579	1.21403	0.0888324	3.36702	1.60904e-42	2.69674e-16	0.0014141	0.00348559	0.374011	0	1.16242e-06	Atrioventricular block, complete	circulatory system
	426.25	6154	1488	88	746671	1.4152	0.111722	4.11733	8.98449e-37	3.26254e-16	0.0013096	0.00362135	0.404131	0	5.78713e-07	Other heart block	circulatory system
	426.3	5362	22390	880	725769	1.24775	0.0394699	3.48249	2.47879e-219	4.18343e-16	0.00215964	0.00318522	0.376596	0	0.00111379	Bundle branch block	circulatory system
	426.31	5771	11605	471	736554	1.18116	0.0505954	3.25816	1.54053e-120	2.8123e-16	0.00166115	0.00320365	0.401292	0	0.000280808	Right bundle branch block	circulatory system
	426.32	5847	10271	395	737888	1.10634	0.0546553	3.02326	4.17143e-91	3.48298e-16	0.00168287	0.00364589	0.371038	0	1.00696e-06	Left bundle branch block	circulatory system
	426.7	3848	67657	2394	680502	1.50985	0.0291959	4.52604	0	3.7303e-13	0.00202601	0.0119827	0.352976	7.41867e-247	7.92209e-05	Abnormal electrocardiogram [ECG] [EKG]	circulatory system
	426.8	6034	2792	208	745367	1.82435	0.0739974	6.19874	3.31864e-134	2.25587e-16	0.00150584	0.00474046	0.398743	0	5.95504e-07	Other cardiac conduction disorders	circulatory system
	426.9	5560	19652	682	728507	1.11028	0.0435322	3.03522	1.74051e-143	6.89881e-16	0.00162192	0.00380446	0.352997	0	0.000308472	Cardiac pacemaker/device in situ	circulatory system
	426.91	5782	14815	460	733344	0.963326	0.051432	2.6204	2.81421e-78	4.29202e-16	0.00145786	0.00369403	0.3741	0	1.77845e-05	Cardiac pacemaker in situ	circulatory system
	426.92	6012	5366	230	742793	1.18759	0.0699644	3.27917	1.2751e-64	3.76761e-16	0.00146142	0.00389886	0.367656	0	3.39672e-05	Cardiac defibrillator in situ	circulatory system
	427	2468	181425	3774	566734	1.38778	0.0284246	4.00596	0	1.25397e-15	0.0118675	0.00475808	0.303369	1.35317e-280	8.00354e-08	Cardiac dysrhythmias	circulatory system
	427.1	5502	20034	740	728125	1.20058	0.0413005	3.32205	8.74581e-186	1.43613e-16	0.00243044	0.00366328	0.365795	0	5.29858e-05	Paroxysmal tachycardia, unspecified	circulatory system
	427.11	5927	7435	315	740724	1.17648	0.0598062	3.24294	3.77843e-86	1.89428e-16	0.00198528	0.00329623	0.383372	0	4.90019e-08	Paroxysmal supraventricular tachycardia	circulatory system
	427.12	5725	13267	517	734892	1.24643	0.0484738	3.47789	8.27344e-146	2.26455e-16	0.00176347	0.00402458	0.363769	0	0.000601776	Paroxysmal ventricular tachycardia	circulatory system
	427.2	4423	70208	1819	677951	1.20993	0.0330284	3.35324	8.55874e-294	3.65319e-16	0.00267676	0.00349104	0.354924	0	0.0191741	Atrial fibrillation and flutter	circulatory system
	427.21	4447	68046	1795	680113	1.22506	0.0331519	3.40438	6.50146e-299	3.61451e-16	0.00259883	0.00351396	0.356991	0	0.0171852	Atrial fibrillation	circulatory system
	427.22	5554	17873	688	730286	1.19964	0.0434404	3.31893	7.19049e-168	9.46534e-17	0.00216445	0.00337687	0.376852	0	0.000351563	Atrial flutter	circulatory system
	427.3	4422	59936	1820	688223	1.23655	0.0305361	3.44371	0	4.1267e-16	0.00425441	0.00327526	0.378404	1.72592e-298	0.000433059	Other specified cardiac dysrhythmias	circulatory system
	427.4	5931	9656	311	738503	1.1937	0.0602263	3.29928	1.98858e-87	6.63158e-16	0.00140528	0.00415043	0.371346	0	1.56469e-05	Cardiac arrest and ventricular fibrillation	circulatory system
	427.41	6172	2483	70	745676	0.962144	0.122913	2.6173	4.96228e-15	3.13391e-16	0.00138843	0.00353541	0.38311	0	7.41854e-07	Ventricular fibrillation and flutter	circulatory system
	427.42	5966	8215	276	739944	1.23565	0.0637056	3.4406	8.31266e-84	5.85903e-16	0.00134818	0.00422966	0.376239	0	1.09332e-05	Cardiac arrest	circulatory system
	427.5	5265	41436	977	706723	0.851468	0.0370757	2.34308	1.02822e-116	1.39574e-16	0.00191927	0.00381452	0.342289	0	2.20113e-06	Arrhythmia (cardiac) NOS	circulatory system
	427.6	5249	30758	993	717401	1.08847	0.0368025	2.96973	3.03639e-192	1.34433e-16	0.00247503	0.00342643	0.377643	0	1.83684e-05	Premature beats	circulatory system
	427.61	5846	10559	396	737600	1.09178	0.0541294	2.97956	1.80643e-90	9.86407e-17	0.00182855	0.00354869	0.393365	0	2.7709e-07	Supraventricular premature beats	circulatory system
	427.7	5050	20566	1192	727593	1.7854	0.0335366	5.96195	0	4.80675e-15	0.00441654	0.00609145	0.352821	5.50093e-286	1.85943e-09	Tachycardia NOS	circulatory system
	427.8	5969	9011	273	739148	0.882431	0.0647119	2.41677	2.436e-42	3.66555e-16	0.00135462	0.00371234	0.39759	0	9.10722e-07	Sinoatrial node dysfunction (Bradycardia)	circulatory system
	427.9	5180	65182	1062	682977	0.473209	0.0345862	1.60514	1.30073e-42	1.35374e-16	0.00210308	0.0032521	0.373183	0	5.99861e-11	Palpitations	circulatory system
	428	4182	38731	2060	709428	1.9603	0.0327514	7.10147	0	1.58925e-13	0.00177962	0.00970162	0.369872	6.39705e-251	0.0085053	Congestive heart failure; nonhypertensive	circulatory system
	428.1	4687	22000	1555	726159	2.00311	0.0343397	7.41204	0	5.44113e-15	0.00229351	0.00682624	0.348404	1.01197e-254	0.000687825	Congestive heart failure (CHF) NOS	circulatory system
	428.2	5818	8018	424	740141	1.60994	0.0534496	5.00251	2.59503e-199	1.12841e-16	0.00114044	0.00448551	0.387268	0	3.71609e-06	Heart failure NOS	circulatory system
	428.3	5298	14669	944	733490	1.69164	0.0392676	5.42838	0	3.91287e-15	0.00122316	0.00483959	0.340611	1.83836e-298	0.0112999	Heart failure with reduced EF [Systolic or combined heart failure]	circulatory system
	428.4	4772	20363	1470	727796	2.0017	0.0350588	7.4016	0	1.07306e-14	0.00291294	0.00560789	0.336873	2.08711e-260	3.17558e-06	Heart failure with preserved EF [Diastolic heart failure]	circulatory system
	429	4315	67061	1927	681098	1.15619	0.0300759	3.17779	0	7.4228e-16	0.00309346	0.00316811	0.355476	5.45783e-286	0.000306537	Ill-defined descriptions and complications of heart disease	circulatory system
	429.1	6102	3669	140	744490	1.04643	0.0882276	2.84747	1.89623e-32	4.16879e-16	0.00142195	0.0033747	0.382598	0	1.70334e-06	Heart transplant/surgery	circulatory system
	429.2	5234	35270	1008	712889	0.879172	0.0367023	2.40891	8.36271e-127	1.78486e-15	0.00180993	0.00309924	0.38299	0	0.000472007	Abnormal function study of cardiovascular system	circulatory system
	429.3	5079	33738	1163	714421	1.22411	0.0344397	3.40115	1.04176e-276	4.063e-17	0.0027258	0.00360978	0.333225	0	2.36917e-08	Symptoms involving cardiovascular system	circulatory system
	429.9	6117	4417	125	743742	0.930283	0.0929083	2.53523	1.33763e-23	2.71926e-16	0.00137526	0.0035122	0.384261	0	9.49436e-07	Cardiac complications, not elsewhere classified	circulatory system
	430	5976	8109	266	740050	1.08911	0.0647656	2.97163	1.85706e-63	6.83113e-16	0.000973778	0.00371859	0.364916	0	8.25217e-07	Intracranial hemorrhage	circulatory system
	430.1	6156	2283	86	745876	1.18514	0.111472	3.27116	2.11941e-26	3.94936e-16	0.00128686	0.00355082	0.378727	0	2.32438e-07	Subarachnoid hemorrhage	circulatory system
	430.2	6116	4196	126	743963	1.03606	0.0923703	2.81809	3.3898e-29	5.7353e-16	0.00104263	0.00371799	0.377031	0	3.86597e-07	Intracerebral hemorrhage	circulatory system
	430.3	6132	2540	110	745619	1.24873	0.099576	3.4859	4.48522e-36	4.13372e-16	0.00122806	0.00344228	0.384892	0	8.64492e-07	Subdural hemorrhage	circulatory system
	433	4692	63654	1550	684505	1.05257	0.0329249	2.865	2.9623e-224	1.64357e-14	0.000872324	0.00533194	0.376774	0	6.74178e-06	Cerebrovascular disease	circulatory system
	433.1	5716	16315	526	731844	1.07665	0.0479992	2.93482	1.98468e-111	3.87913e-16	0.00168542	0.0029657	0.389924	0	7.94466e-06	Occlusion and stenosis of precerebral arteries	circulatory system
	433.11	6156	3067	86	745092	0.883634	0.111203	2.41968	1.92402e-15	2.75828e-16	0.00132234	0.00342686	0.385464	0	5.3089e-07	Occlusion of cerebral arteries, with cerebral infarction	circulatory system
	433.2	5572	22277	670	725882	0.995213	0.0433408	2.7053	1.1053e-116	1.87402e-15	0.000823517	0.00413909	0.395122	0	2.13028e-06	Occlusion of cerebral arteries	circulatory system
	433.21	5580	20670	662	727489	1.01278	0.0436036	2.75324	2.4327e-119	1.91371e-15	0.000818617	0.00413131	0.395737	0	2.03223e-06	Cerebral artery occlusion, with cerebral infarction	circulatory system
	433.3	5165	34547	1077	713612	1.11616	0.0367333	3.05311	8.52774e-203	1.92465e-15	0.00122272	0.00487567	0.372464	0	1.79349e-06	Cerebral ischemia	circulatory system
	433.31	5267	31905	975	716254	1.06486	0.0379162	2.90043	1.51463e-173	2.15119e-15	0.00118231	0.00480502	0.371471	0	2.51718e-06	Transient cerebral ischemia	circulatory system
	433.5	6191	2107	51	746052	0.711254	0.142888	2.03654	6.43394e-07	3.50319e-16	0.00133818	0.00364778	0.385302	0	1.56253e-07	Cerebral aneurysm	circulatory system
	433.6	6090	10192	152	737967	0.52	0.0842328	1.68203	6.68529e-10	3.51913e-16	0.0012567	0.00383694	0.386589	0	2.9522e-07	Acute, but ill-defined cerebrovascular disease	circulatory system
	433.8	5735	19135	507	729024	1.00945	0.0488237	2.74408	5.77676e-95	8.37092e-16	0.000765573	0.00435996	0.397943	0	1.5193e-06	Late effects of cerebrovascular disease	circulatory system
	440	5075	28134	1167	720025	1.57794	0.0362748	4.84496	0	1.37463e-14	0.00244345	0.00542034	0.381862	0	7.60026e-05	Atherosclerosis	circulatory system
	440.1	6109	3615	133	744544	1.05934	0.0904775	2.88447	1.15533e-31	4.03985e-16	0.00140758	0.00386573	0.392915	0	1.95007e-07	Atherosclerosis of renal artery	circulatory system
	440.2	5522	13493	720	734666	1.7427	0.0429517	5.71272	0	1.60683e-14	0.0022032	0.00399954	0.394668	0	0.000146692	Atherosclerosis of the extremities	circulatory system
	440.21	5826	2891	416	745268	2.67434	0.056683	14.5027	0	8.30381e-14	0.00186435	0.00433806	0.415335	0	0.000101287	Atherosclerosis of native arteries of the extremities with ulceration or gangrene	circulatory system
	440.22	5971	5515	271	742644	1.34831	0.0649715	3.85093	1.16629e-95	9.43516e-16	0.00166027	0.00374916	0.400737	0	4.73875e-06	Atherosclerosis of native arteries of the extremities with intermittent claudication	circulatory system
	440.9	5917	4867	325	743292	1.60549	0.0603316	4.98028	5.05455e-156	1.32658e-16	0.00164912	0.00432253	0.358087	0	2.37956e-07	Atherosclerosis of aorta	circulatory system
	441	6054	4046	188	744113	1.32722	0.0768515	3.77055	7.92037e-67	7.86881e-16	0.00138517	0.003626	0.364958	0	4.69416e-08	Vascular insufficiency of intestine	circulatory system
	441.1	6191	749	51	747410	1.60088	0.146285	4.95738	7.13198e-28	5.44082e-16	0.00144557	0.00388591	0.382406	0	1.74003e-07	Acute vascular insufficiency of intestine	circulatory system
	441.2	6179	1071	63	747088	1.52075	0.131675	4.57568	7.44452e-31	9.01266e-16	0.00135143	0.00376666	0.382312	0	1.76109e-07	Chronic vascular insufficiency of intestine	circulatory system
	442	5750	17163	492	730996	0.939808	0.0493434	2.55949	7.05518e-81	2.94806e-16	0.00113263	0.00292331	0.386535	0	0.000203241	Other aneurysm	circulatory system
	442.1	5889	14084	353	734075	0.778913	0.057176	2.1791	2.92016e-42	2.99289e-16	0.00113916	0.00320571	0.38618	0	5.15252e-05	Aortic aneurysm	circulatory system
	442.11	5995	10306	247	737853	0.731767	0.0674274	2.07875	1.93698e-27	3.27808e-16	0.00128394	0.00337863	0.385199	0	1.35306e-05	Abdominal aortic aneurysm	circulatory system
	442.2	6189	1378	53	746781	1.02099	0.14206	2.77594	6.62179e-13	3.79467e-16	0.00132274	0.00344203	0.385666	0	1.37318e-06	Aneurysm of iliac artery	circulatory system
	442.3	6168	1215	74	746944	1.53667	0.121974	4.64907	2.15695e-36	2.89768e-16	0.00141381	0.00350179	0.392493	0	1.48667e-06	Aneurysm of artery of lower extremity	circulatory system
	442.8	6174	1453	68	746706	1.31677	0.125724	3.73136	1.14349e-25	2.34427e-16	0.00136401	0.00337453	0.396436	0	1.60754e-07	Aneurysm of other specified artery	circulatory system
	443	4574	42975	1668	705184	1.58839	0.0325256	4.89586	0	1.6271e-13	0.00344476	0.00547694	0.326033	0	0.000808515	Peripheral vascular disease	circulatory system
	443.1	6166	2685	76	745474	0.922578	0.117514	2.51577	4.13503e-15	1.96226e-16	0.00145249	0.00354036	0.381472	0	6.63499e-08	Raynaud's syndrome	circulatory system
	443.7	6072	2330	170	745829	1.69464	0.0820104	5.4447	7.34193e-95	2.60071e-14	0.00128461	0.00471357	0.399121	0	2.3945e-06	Peripheral angiopathy in diseases classified elsewhere	circulatory system
	443.8	5970	3162	272	744997	1.84715	0.0667126	6.34169	9.7101e-169	1.0966e-16	0.00163068	0.00410116	0.365405	0	1.81069e-08	Other specified peripheral vascular diseases	circulatory system
	443.9	4731	38354	1511	709805	1.57868	0.0336449	4.84856	0	2.59971e-13	0.0027983	0.00532568	0.352624	0	0.00686315	Peripheral vascular disease, unspecified	circulatory system
	444	5978	5549	264	742610	1.5073	0.0655549	4.51452	5.4852e-117	4.21976e-16	0.00178693	0.00316454	0.408353	0	1.58219e-06	Arterial embolism and thrombosis	circulatory system
	444.1	6105	2624	137	745535	1.68194	0.0903666	5.37596	2.55075e-77	3.13046e-16	0.00151335	0.00328989	0.429036	0	1.22988e-06	Arterial embolism and thrombosis of lower extremity artery	circulatory system
	446	6040	5363	202	742796	1.27491	0.0739075	3.57839	1.11654e-66	3.08977e-16	0.0012979	0.00388534	0.385662	0	3.39394e-08	Polyarteritis nodosa and allied conditions	circulatory system
	446.3	6192	755	50	747404	1.84486	0.148381	6.3272	1.72526e-35	4.66201e-16	0.0013419	0.00334728	0.392858	0	1.74535e-07	Hypersensitivity angiitis	circulatory system
	446.5	6188	2139	54	746020	0.75252	0.139714	2.12234	7.19845e-08	2.79223e-16	0.00133452	0.00365846	0.394648	0	1.3559e-07	Giant cell arteritis	circulatory system
	446.9	6136	2210	106	745949	1.53002	0.101349	4.61827	1.70435e-51	3.60277e-16	0.00124896	0.00362701	0.373807	0	8.16826e-08	Arteritis NOS	circulatory system
	447	5503	16687	739	731472	1.28147	0.0419394	3.60192	4.81862e-205	3.14232e-16	0.00132408	0.00285356	0.370686	0	0.000568195	Other disorders of arteries and arterioles	circulatory system
	447.1	6018	4287	224	743872	1.45058	0.0710798	4.26559	1.4266e-92	6.76889e-16	0.00163541	0.00347426	0.397357	0	6.7811e-07	Stricture of artery	circulatory system
	447.7	5968	6661	274	741498	1.0574	0.0642763	2.87887	8.27188e-61	1.28567e-16	0.00109363	0.00319552	0.38097	0	3.4929e-05	Aortic ectasia	circulatory system
	448	6187	3760	55	744399	0.247632	0.13693	1.28099	0.0705348	2.8218e-16	0.0013676	0.00351328	0.389306	0	1.76268e-07	Disease of capillaries	circulatory system
	450	5694	8195	548	739964	1.82325	0.0471293	6.19195	0	5.24631e-17	0.00311413	0.00324471	0.395447	0	2.14308e-11	Noninfectious disorders of lymphatic channels	circulatory system
	451	5884	10228	358	737931	1.27962	0.0562407	3.59528	1.35313e-114	1.35878e-16	0.00214454	0.0032863	0.369714	0	3.2092e-08	Phlebitis and thrombophlebitis	circulatory system
	451.2	6087	5349	155	742810	1.0319	0.0833733	2.80638	3.48954e-35	2.28664e-16	0.00156008	0.00354534	0.382692	0	1.36973e-07	Phlebitis and thrombophlebitis of lower extremities	circulatory system
	452	4968	28654	1274	719505	1.56412	0.0334204	4.77845	0	1.10223e-16	0.00561523	0.00419669	0.278555	0	9.34695e-07	Other venous embolism and thrombosis	circulatory system
	452.2	5535	11851	707	736308	1.61445	0.0421369	5.02512	0	9.29863e-17	0.00350622	0.00337441	0.310646	0	5.04558e-06	Deep vein thrombosis [DVT]	circulatory system
	453	5926	3048	316	745111	2.03171	0.0622576	7.62715	1.35269e-233	1.00626e-16	0.0020598	0.00321338	0.341279	0	1.07836e-07	Chronic venous hypertension	circulatory system
	454	5110	39116	1132	709043	1.09532	0.0344898	2.99014	2.47701e-221	5.30564e-18	0.00416167	0.00200809	0.325117	0	5.98256e-13	Varicose veins	circulatory system
	454.1	5183	35202	1059	712957	1.12451	0.0356619	3.0787	3.12405e-218	4.353e-18	0.00390483	0.00209257	0.332972	0	4.51501e-15	Varicose veins of lower extremity	circulatory system
	454.11	5379	19837	863	728322	1.41299	0.0384896	4.10822	4.88174e-295	5.26903e-18	0.00370285	0.00202178	0.318805	0	1.47931e-12	Varicose veins of lower extremity, symptomtic	circulatory system
	455	5126	60545	1116	687614	0.657785	0.0343181	1.93051	6.94044e-82	2.25167e-17	0.00172983	0.00310621	0.369081	0	1.0953e-07	Hemorrhoids	circulatory system
	456	4971	30222	1271	717937	1.51868	0.0339682	4.5662	0	2.93203e-18	0.00549815	0.00275904	0.316887	0	1.15387e-11	Chronic venous insufficiency [CVI]	circulatory system
	457	3388	69695	2854	678464	1.88846	0.0305752	6.6092	0	8.38312e-15	0.012306	0.00422554	0.344293	7.67713e-201	0.17961	Encounter for long-term (current) use of anticoagulants, antithrombotics, aspirin	circulatory system
	457.2	5437	13271	805	734888	1.59704	0.0408401	4.93842	0	2.76594e-15	0.00162933	0.00316063	0.394936	2.69356e-306	0.00236806	Encounter for long-term (current) use of antiplatelets/antithrombotics	circulatory system
	457.3	3486	65748	2756	682411	1.87213	0.0304573	6.5021	0	3.41454e-15	0.0123278	0.00431161	0.326817	2.33782e-206	0.102333	Encounter for long-term (current) use of aspirin	circulatory system
	458	4340	40916	1902	707243	1.76221	0.0309138	5.82528	0	9.50716e-15	0.00164969	0.00337327	0.44163	9.56194e-289	0.000140396	Hypotension	circulatory system
	458.1	5880	6850	362	741309	1.34329	0.0568451	3.83162	1.86418e-123	1.45935e-16	0.00191636	0.00334195	0.398513	0	6.12132e-07	Orthostatic hypotension	circulatory system
	458.2	5972	3707	270	744452	1.74304	0.0657282	5.71469	5.8654e-155	5.34555e-16	0.00139487	0.00316769	0.400242	0	9.79874e-07	Iatrogenic hypotension	circulatory system
	458.9	4643	31639	1599	716520	1.77964	0.0321662	5.92774	0	1.9057e-14	0.00136131	0.00346119	0.47797	5.56958e-305	0.000356599	Hypotension NOS	circulatory system
	459	4579	34323	1663	713836	1.73749	0.0312327	5.68306	0	9.59005e-16	0.00394249	0.00402087	0.335931	9.76073e-301	0.000183972	Other disorders of circulatory system	circulatory system
	459.1	6006	2455	236	745704	2.04659	0.0703974	7.74143	8.13112e-186	1.17644e-16	0.00162555	0.00284456	0.368707	0	1.39906e-07	Hemorrhage NOS	circulatory system
	459.7	5798	4289	444	743870	2.07372	0.0528246	7.95438	0	1.9907e-15	0.00208279	0.00290732	0.311876	0	0.000179124	Blood vessel replaced	circulatory system
	459.9	4920	28441	1322	719718	1.61545	0.0335091	5.03017	0	4.00369e-16	0.00290506	0.00406778	0.357903	0	6.03845e-05	Circulatory disease NEC	circulatory system
	464	4305	125350	1937	622809	0.691177	0.0283076	1.99606	1.13716e-131	5.52682e-19	0.0135738	0.000615689	0.307653	7.15274e-302	2.29691e-16	Acute sinusitis	respiratory
	465	2807	289640	3435	458519	0.693926	0.0269349	2.00156	2.2988e-146	4.47753e-20	0.00751377	0.00128818	0.329753	1.09853e-284	1.74008e-17	Acute upper respiratory infections of multiple or unspecified sites	respiratory
	465.2	4016	198698	2226	549461	0.543841	0.0291526	1.72261	1.15018e-77	9.54721e-19	0.00446225	0.00179204	0.359403	3.39625e-304	1.06445e-13	Acute pharyngitis	respiratory
	465.4	6171	1489	71	746670	1.65145	0.123112	5.21453	4.99616e-41	2.72479e-16	0.00154579	0.0034688	0.409629	0	4.10644e-08	Acute laryngitis and tracheitis	respiratory
	470	5869	19485	373	728674	0.614479	0.0542286	1.84869	9.18441e-30	2.06914e-16	0.00193887	0.00253334	0.371083	0	4.43255e-06	Septal Deviations/Turbinate Hypertrophy	respiratory
	471	6110	5865	132	742294	0.735206	0.0894741	2.08591	2.08709e-16	2.52486e-16	0.00146372	0.00323907	0.392861	0	8.88851e-07	Nasal polyps	respiratory
	472	6037	6878	205	741281	0.978756	0.0724305	2.66114	1.30994e-41	1.35119e-16	0.00149607	0.00344872	0.381634	0	9.9845e-08	Chronic pharyngitis and nasopharyngitis	respiratory
	473	5660	22605	582	725554	0.897732	0.0446916	2.45403	9.53413e-90	1.78728e-16	0.00174207	0.00274901	0.379036	0	1.93991e-08	Diseases of the larynx and vocal cords	respiratory
	473.3	6182	1869	60	746290	1.04023	0.132589	2.82988	4.31103e-15	3.09184e-16	0.00133577	0.00339101	0.411141	0	2.45301e-07	Paralysis/spasm of vocal cords or larynx	respiratory
	473.4	5782	17044	460	731115	0.913347	0.0497606	2.49265	3.01973e-75	1.99747e-16	0.00167552	0.00297587	0.378847	0	1.80004e-08	Voice disturbance	respiratory
	474	5829	35430	413	712729	0.561228	0.0534802	1.75282	9.19202e-26	9.1374e-17	0.00225143	0.00294304	0.380525	0	2.08919e-08	Acute and chronic tonsillitis	respiratory
	474.1	5995	20625	247	727534	0.617833	0.0675098	1.8549	5.60212e-20	1.0251e-16	0.00211033	0.00307918	0.379751	0	3.1687e-08	Acute tonsillitis	respiratory
	474.2	6067	14351	175	733808	0.551492	0.0785538	1.73584	2.2097e-12	1.89804e-16	0.00162223	0.00327819	0.389195	0	9.40349e-08	Chronic tonsillitis and adenoiditis	respiratory
	475	4655	88927	1587	659232	0.757643	0.0296258	2.13324	2.98951e-144	1.60096e-18	0.0069251	0.00106931	0.320536	0	3.41346e-12	Chronic sinusitis	respiratory
	475.9	6029	7735	213	740424	0.822794	0.0711481	2.27685	6.23358e-31	1.49959e-16	0.00149524	0.00326308	0.371508	0	7.04592e-08	Postnasal drip	respiratory
	476	4816	91325	1426	656834	0.600425	0.0306967	1.82289	3.39678e-85	1.59829e-17	0.0021906	0.00231182	0.36683	0	3.68883e-11	Allergic rhinitis	respiratory
	477	5646	22454	596	725705	0.952027	0.0443274	2.59096	2.54622e-102	1.95135e-16	0.00125353	0.00383801	0.377393	0	2.88515e-06	Epistaxis or throat hemorrhage	respiratory
	478	6033	8521	209	739638	0.978398	0.0716215	2.66019	1.74378e-42	3.42328e-16	0.00164411	0.00444068	0.389514	0	2.86396e-08	Throat pain	respiratory
	479	4460	82648	1782	665511	0.962169	0.0286188	2.61737	8.52488e-248	7.06891e-19	0.00649277	0.00136188	0.327852	5.21246e-296	2.85007e-12	Other upper respiratory disease	respiratory
	480	3701	90885	2541	657274	1.39395	0.026972	4.03072	0	8.51388e-15	0.00237254	0.00343683	0.341085	5.45696e-307	1.74639e-05	Pneumonia	respiratory
	480.1	5362	15271	880	732888	1.77882	0.0384947	5.92288	0	2.30154e-15	0.00154713	0.00422875	0.378371	0	1.64052e-05	Bacterial pneumonia	respiratory
	480.11	5741	9345	501	738814	1.57287	0.0487495	4.82048	2.21159e-228	3.83108e-16	0.00132183	0.00337999	0.357898	0	1.73436e-06	Pneumococcal pneumonia	respiratory
	480.12	6180	676	62	747483	2.35091	0.136575	10.4951	2.11007e-66	6.63927e-16	0.00143107	0.0033104	0.417026	0	4.98369e-07	Pseudomonal pneumonia	respiratory
	480.13	6155	405	87	747754	3.18891	0.123691	24.262	1.4363e-146	2.13874e-15	0.00121076	0.00309403	0.375105	0	5.72237e-07	MRSA pneumonia	respiratory
	480.2	6059	3363	183	744796	1.53073	0.0778055	4.62154	3.61855e-86	8.39796e-16	0.00130187	0.00399177	0.36823	0	6.04217e-07	Viral pneumonia	respiratory
	480.3	6186	749	56	747410	1.94694	0.141105	7.0072	2.62739e-43	3.3862e-16	0.00139749	0.0042076	0.397301	0	3.87808e-07	Pneumonia due to fungus (mycoses)	respiratory
	480.5	6047	6759	195	741400	1.05428	0.0742887	2.86991	1.03184e-45	5.92801e-16	0.00151288	0.00337254	0.373912	0	3.59665e-07	Bronchopneumonia and lung abscess	respiratory
	481	5644	23247	598	724912	1.07453	0.0438056	2.9286	7.18077e-133	5.93637e-17	0.00181226	0.00334822	0.392157	0	8.78618e-09	Influenza	respiratory
	483	5361	27663	881	720496	1.29757	0.0372624	3.66037	1.11621e-265	9.58261e-17	0.00421954	0.00415987	0.335582	0	1.54003e-09	Acute bronchitis and bronchiolitis	respiratory
	495	5025	43607	1217	704552	1.21263	0.0329089	3.36232	3.14046e-297	4.01936e-16	0.00415324	0.0146522	0.389899	9.57614e-303	5.95652e-15	Asthma	respiratory
	495.1	6148	1730	94	746429	1.50106	0.107797	4.48646	4.4735e-44	3.80369e-16	0.00128855	0.00351909	0.415513	0	1.26013e-07	Chronic obstructive asthma	respiratory
	495.11	6149	1726	93	746433	1.49224	0.108338	4.44703	3.66016e-43	3.80846e-16	0.00128799	0.00352239	0.415322	0	1.27044e-07	Chronic obstructive asthma with exacerbation	respiratory
	495.2	5698	22576	544	725583	1.04544	0.0460739	2.84464	5.57041e-114	3.58754e-16	0.00212522	0.00745077	0.408899	0	6.3431e-11	Asthma with exacerbation	respiratory
	496	4434	66497	1808	681662	1.22543	0.030759	3.40563	0	2.87162e-13	0.00435908	0.00400327	0.365257	0	0.000389451	Chronic airway obstruction	respiratory
	496.1	5738	15820	504	732339	1.09904	0.0484218	3.00127	4.7833e-114	5.10656e-16	0.00174849	0.00317032	0.37641	0	5.07705e-06	Emphysema	respiratory
	496.2	5255	30097	987	718062	1.24324	0.036767	3.46684	1.22405e-250	1.17465e-14	0.00262768	0.00370578	0.380367	0	4.75751e-06	Chronic bronchitis	respiratory
	496.21	5359	25795	883	722364	1.24672	0.0384709	3.47891	2.19963e-230	6.44771e-15	0.00232096	0.00382704	0.379597	0	4.32976e-06	Obstructive chronic bronchitis	respiratory
	496.3	6111	2502	131	745657	1.38101	0.0916823	3.97891	2.83694e-51	3.29919e-16	0.00115376	0.00352096	0.41192	0	1.75824e-07	Bronchiectasis	respiratory
	497	4692	72427	1550	675732	0.906577	0.0299001	2.47583	6.20178e-202	4.93755e-17	0.00571491	0.00163515	0.405739	0	1.07893e-11	Bronchitis	respiratory
	498	5937	10617	305	737542	1.03466	0.0598605	2.81414	6.16216e-67	1.52122e-16	0.00130425	0.00453685	0.399517	0	2.3584e-08	Acute bronchospasm	respiratory
	500	6164	2683	78	745476	0.848058	0.116464	2.33511	3.29588e-13	4.29703e-16	0.00137317	0.00346456	0.388069	0	7.92353e-07	Lung disease due to external agents	respiratory
	501	5886	3191	356	744968	2.08401	0.0589548	8.03661	1.03044e-273	1.97257e-15	0.00149772	0.00306447	0.35507	0	4.05969e-05	Pneumonitis due to inhalation of food or vomitus	respiratory
	502	5886	11819	356	736340	0.957372	0.0567266	2.60484	6.64831e-64	4.94941e-16	0.00122544	0.00378198	0.387691	0	1.51276e-06	Postinflammatory pulmonary fibrosis	respiratory
	503	5626	15867	616	732292	1.41359	0.0442003	4.11068	1.97757e-224	1.21784e-15	0.00170865	0.00502525	0.353168	0	4.86468e-07	Pulmonary congestion and hypostasis	respiratory
	504	6077	3972	165	744187	1.22289	0.0816114	3.397	9.29687e-51	4.74108e-16	0.00131824	0.00355373	0.376242	0	4.8764e-07	Other alveolar and parietoalveolar pneumonopathy	respiratory
	505	5940	5707	302	742452	1.57171	0.0617983	4.81489	1.08999e-142	3.40384e-16	0.00117107	0.00446949	0.413336	0	3.44136e-07	Other pulmonary inflamation or edema	respiratory
	506	5928	7510	314	740649	1.40658	0.059852	4.08197	3.9886e-122	1.9752e-16	0.00183803	0.00306201	0.384127	0	8.81491e-06	Empyema and pneumothorax	respiratory
	507	4670	32131	1572	716028	1.7929	0.0322486	6.00687	0	5.17205e-15	0.00232426	0.00320508	0.422594	0	0.00016921	Pleurisy; pleural effusion	respiratory
	508	5314	10483	928	737676	2.10613	0.0384264	8.21637	0	2.15851e-16	0.00267858	0.00274536	0.380237	7.27622e-304	4.73447e-05	Pulmonary collapse; interstitial and compensatory emphysema	respiratory
	509	4017	45792	2225	702367	1.89133	0.0290449	6.6282	0	4.782e-12	0.00336353	0.00364967	0.397837	1.29464e-278	0.0271139	Respiratory failure, insufficiency, arrest	respiratory
	509.1	4465	31801	1777	716358	1.91247	0.0309114	6.7698	0	1.45317e-11	0.00160892	0.00437018	0.444266	1.07501e-290	0.00105441	Respiratory failure	respiratory
	509.2	5908	4466	334	743693	1.95293	0.0592883	7.04934	5.95732e-238	8.745e-16	0.00132116	0.00408277	0.372045	0	1.3533e-06	Respiratory insufficiency	respiratory
	509.3	6000	4466	242	743693	1.70351	0.068191	5.49322	9.71171e-138	1.5142e-15	0.00143165	0.00292376	0.395328	0	2.86515e-06	Pulmonary insufficiency or respiratory failure following trauma and surgery	respiratory
	509.8	5145	17167	1097	730992	1.80072	0.0354963	6.05399	0	1.49792e-16	0.00540024	0.0023306	0.293049	1.07217e-295	0.00040064	Dependence on respirator [Ventilator] or supplemental oxygen	respiratory
	510	5407	23795	835	724364	1.24815	0.0392537	3.48388	7.13661e-222	2.78845e-16	0.00165285	0.00350819	0.363784	0	2.23738e-06	Other diseases of lung	respiratory
	512	983	349460	5259	398699	1.5069	0.0354778	4.51272	0	1.24019e-16	0.00500223	0.00439624	0.393421	1.46599e-223	9.34539e-10	Other symptoms of respiratory system	respiratory
	512.1	5357	25118	885	723041	1.25979	0.0372887	3.52469	3.2887e-250	7.44252e-17	0.00216682	0.0045685	0.372766	0	4.41238e-09	Wheezing	respiratory
	512.2	4982	52309	1260	695850	0.944857	0.0323751	2.57245	3.03384e-187	1.58018e-16	0.00231501	0.00378465	0.369975	0	4.49829e-10	Painful respiration	respiratory
	512.3	5913	14887	329	733272	0.788755	0.0582125	2.20066	7.96749e-42	5.30248e-16	0.00122048	0.00349269	0.374697	0	1.98437e-07	Abnormal chest sounds	respiratory
	512.7	2375	141511	3867	606648	1.67153	0.0280989	5.32031	0	7.58454e-13	0.00540408	0.0135692	0.410618	1.98325e-194	1.9084e-07	Shortness of breath	respiratory
	512.8	2126	230642	4116	517517	1.21392	0.0273397	3.36666	0	7.10703e-19	0.00298599	0.00275506	0.334121	2.94702e-232	7.71239e-15	Cough	respiratory
	512.9	3007	147042	3235	601117	1.23542	0.0269925	3.43982	0	1.53683e-15	0.00530233	0.00420297	0.309536	4.82166e-282	8.37491e-05	Other dyspnea	respiratory
	513	5444	15881	798	732278	1.58586	0.0393393	4.88348	0	2.30358e-16	0.00216604	0.00367832	0.338355	0	9.07082e-05	Respiratory abnormalities	respiratory
	513.3	5754	9069	488	739090	1.57553	0.0488607	4.83331	4.08445e-228	3.34046e-16	0.00191813	0.00332694	0.348206	0	4.03178e-05	Hypoventilation	respiratory
	513.31	6100	4617	142	743542	1.00068	0.0865949	2.72013	6.89511e-31	2.42854e-16	0.0014631	0.00359381	0.378307	0	1.94277e-06	Apnea	respiratory
	513.32	6126	1540	116	746619	1.76062	0.0985403	5.81602	2.13313e-71	2.73508e-16	0.00117551	0.00348485	0.373375	0	9.0563e-07	Orthopnea	respiratory
	513.4	6074	3671	168	744488	1.53671	0.0806306	4.64926	5.57262e-81	2.50375e-16	0.00140563	0.00348864	0.385107	0	6.4814e-08	Hyperventilation	respiratory
	513.8	6102	2623	140	745536	1.49044	0.0888126	4.43906	3.31087e-63	3.03798e-16	0.00137282	0.00347203	0.37868	0	3.6141e-06	Disorders of diaphragm	respiratory
	514	4016	48994	2226	699165	1.76152	0.029088	5.82127	0	8.23056e-15	0.00445845	0.0049231	0.347644	2.1413e-254	0.000116239	Abnormal findings examination of lungs	respiratory
	514.1	6091	3597	151	744562	1.17086	0.0847087	3.22475	1.87395e-43	3.23194e-16	0.00137399	0.00410004	0.384868	0	2.608e-07	Abnormal results of function study of pulmonary system	respiratory
	514.2	5676	13749	566	734410	1.19097	0.0458786	3.29026	1.43532e-148	4.57693e-16	0.00201127	0.00316014	0.378288	0	6.93685e-07	Solitary pulmonary nodule	respiratory
	516	5866	13073	376	735086	1.08606	0.0546712	2.96258	8.12149e-88	1.36799e-15	0.0013953	0.00353094	0.402062	0	9.8964e-06	Abnormal sputum	respiratory
	516.1	5917	12130	325	736029	1.01794	0.0584216	2.76749	5.42036e-68	1.47415e-15	0.0013583	0.00364726	0.397028	0	6.42293e-06	Hemoptysis	respiratory
	519	5087	40930	1155	707229	1.12183	0.0334051	3.07048	2.99731e-247	2.19413e-16	0.00272584	0.00420391	0.354631	0	5.9603e-09	Other diseases of respiratory system, not elsewhere classified	respiratory
	519.2	6160	1619	82	746540	1.64378	0.115494	5.17471	5.74715e-46	3.52724e-16	0.00137749	0.00345472	0.390953	0	4.57901e-07	Respiratory complications	respiratory
	519.8	5612	19519	630	728640	1.17512	0.0429665	3.23852	1.09216e-164	1.94504e-16	0.00211063	0.00406477	0.362939	0	4.1839e-09	Other diseases of respiratory system, NEC	respiratory
	519.9	5805	18604	437	729555	0.840639	0.050826	2.31785	1.90443e-61	2.75523e-16	0.00163952	0.0035625	0.390707	0	2.08101e-07	Symptoms involving respiratory system and other chest symptoms	respiratory
	520	5801	48215	441	699944	0.354506	0.0515145	1.42548	5.9159e-12	7.50425e-17	0.00163135	0.00267886	0.379093	0	8.91388e-08	Disorders of tooth development	digestive
	520.2	5842	45616	400	702543	0.319042	0.0537678	1.37581	2.96175e-09	9.25565e-17	0.00156014	0.00278689	0.377866	0	1.02763e-07	Disturbances in tooth eruption	digestive
	521	5054	60483	1188	687676	0.837739	0.0334166	2.31113	1.06959e-138	7.2261e-17	0.00316495	0.0210633	0.416979	7.12673e-304	6.30531e-09	Diseases of hard tissues of teeth	digestive
	521.1	5109	57109	1133	691050	0.846304	0.0340925	2.33101	4.96898e-136	8.4032e-17	0.00308623	0.0219776	0.41934	2.68878e-304	5.65355e-09	Dental caries	digestive
	522	5587	28511	655	719648	0.912197	0.041933	2.48979	6.37502e-105	4.19236e-16	0.00243379	0.00569618	0.42038	0	1.18694e-07	Diseases of pulp and periapical tissues	digestive
	522.1	6183	2840	59	745319	0.801026	0.132666	2.22783	1.56135e-09	3.01388e-16	0.00145549	0.00427203	0.399745	0	1.57137e-07	Pulpitis and necrosis of tooth pulp	digestive
	522.5	5655	24349	587	723810	0.957609	0.0440487	2.60546	8.6327e-105	4.93021e-16	0.00227359	0.0051684	0.411844	0	1.99392e-07	Periapical abscess	digestive
	523	5463	51664	779	696495	0.561123	0.0387224	1.75264	1.38314e-47	1.6582e-16	0.00152978	0.00472175	0.395081	0	1.13923e-07	Gingival and periodontal diseases	digestive
	523.1	6115	6824	127	741335	0.708949	0.0908128	2.03186	5.87012e-15	2.19863e-16	0.00148248	0.0035403	0.397739	0	1.3783e-07	Gingivitis	digestive
	523.3	5752	36884	490	711275	0.455014	0.0474992	1.5762	9.76018e-22	2.28482e-16	0.00142975	0.00403205	0.388683	0	2.37917e-07	Periodontitis (acute or chronic)	digestive
	523.31	5971	18890	271	729269	0.553225	0.0627482	1.73885	1.18009e-18	3.47717e-16	0.00146107	0.00354949	0.386784	0	2.12659e-07	Acute periodontitis	digestive
	523.32	6028	16508	214	731651	0.374161	0.0701899	1.45377	9.78368e-08	2.56542e-16	0.00134145	0.0039647	0.389252	0	2.4142e-07	Chronic periodontitis	digestive
	524	6073	13450	169	734709	0.529389	0.0790385	1.69789	2.11495e-11	1.66985e-16	0.00157169	0.00306551	0.379425	0	1.95262e-07	Dentofacial anomalies, including malocclusion	digestive
	524.3	6102	11776	140	736383	0.482789	0.0865475	1.62059	2.42863e-08	1.80124e-16	0.00149992	0.00317161	0.383442	0	2.23671e-07	Anomalies of tooth position/malocclusion	digestive
	525	4764	59546	1478	688613	1.03199	0.0304167	2.80665	2.53394e-252	1.49772e-15	0.00430112	0.020285	0.4759	6.39716e-296	3.62093e-09	Other diseases of the teeth and supporting structures	digestive
	525.1	5669	20300	573	727859	0.937536	0.0448341	2.55368	4.23478e-97	2.86188e-16	0.00172453	0.00687686	0.39483	0	4.79296e-08	Loss of teeth or edentulism	digestive
	526	5616	31636	626	716523	0.77618	0.0429373	2.17316	4.83097e-73	1.17963e-16	0.00232134	0.00297733	0.371995	0	1.27418e-10	Diseases of the jaws	digestive
	526.4	6010	13297	232	734862	0.619328	0.0680323	1.85768	8.75202e-20	1.62685e-16	0.00162467	0.00329546	0.371585	0	5.97837e-09	Temporomandibular joint disorders	digestive
	526.41	6168	3748	74	744411	0.727251	0.118682	2.06938	8.91444e-10	2.35293e-16	0.00142518	0.00343724	0.38344	0	6.23574e-08	Temporomandibular joint disorder, unspecified	digestive
	526.42	6119	5131	123	743028	0.879987	0.0927115	2.41087	2.27364e-21	2.52916e-16	0.00154589	0.00359892	0.380421	0	1.90438e-08	Arthralgia/ankylosis of temporomandibular joint	digestive
	526.5	6101	6730	141	741429	0.967325	0.0867138	2.6309	6.7401e-29	2.44219e-16	0.00163671	0.00306777	0.387933	0	4.9031e-08	Inflammatory conditions of jaw	digestive
	526.9	6119	4738	123	743421	0.881263	0.0926332	2.41395	1.84399e-21	2.96777e-16	0.00149298	0.00357998	0.381592	0	1.14955e-07	Jaw disease NOS	digestive
	527	5889	12762	353	735397	0.89709	0.0562225	2.45246	2.58503e-57	1.90326e-16	0.00151446	0.00350024	0.379329	0	1.31763e-08	Diseases of the salivary glands	digestive
	527.2	6107	4436	135	743723	1.05914	0.0889166	2.88389	1.02979e-32	2.71362e-16	0.00142614	0.00377506	0.389422	0	8.49363e-08	Sialoadenitis	digestive
	527.7	6090	4952	152	743207	0.898154	0.0841354	2.45507	1.33108e-26	2.20501e-16	0.00142795	0.0036035	0.380253	0	3.39851e-08	Disturbance of salivary secretion	digestive
	527.8	6184	2830	58	745329	0.522463	0.133803	1.68618	9.43326e-05	3.06987e-16	0.00133454	0.00354862	0.389517	0	2.21112e-07	Other specified diseases of the salivary glands	digestive
	528	5282	41641	960	706518	0.904512	0.0357125	2.47073	1.58664e-141	5.04338e-17	0.00270151	0.00561669	0.45629	0	2.55626e-09	Diseases of the oral soft tissues, excluding lesions specific for gingiva and tongue	digestive
	528.1	6059	5626	183	742533	1.17512	0.0766598	3.23854	4.89114e-53	1.89722e-16	0.00129367	0.0032922	0.382991	0	3.16083e-08	Stomatitis and mucositis	digestive
	528.11	6181	1193	61	746966	1.46119	0.132589	4.31107	3.04707e-28	3.53427e-16	0.00139489	0.00376243	0.394524	0	8.97018e-08	Stomatitis and mucositis (ulcerative)	digestive
	528.12	6131	4074	111	744085	1.06549	0.097553	2.90225	9.03633e-28	1.99427e-16	0.00125723	0.00327758	0.377401	0	7.20057e-08	Oral aphthae	digestive
	528.3	6154	2542	88	745617	1.29341	0.10976	3.6452	4.72062e-32	2.15758e-16	0.00141005	0.00377224	0.391538	0	3.48422e-07	Cellulitis and abscess of oral soft tissues	digestive
	528.5	6055	7376	187	740783	0.858654	0.0755911	2.35998	6.67574e-30	1.59935e-16	0.00157209	0.00326446	0.408212	0	9.17603e-08	Diseases of lips	digestive
	529	6080	6496	162	741663	0.771619	0.0810359	2.16327	1.69982e-21	2.08911e-16	0.00138015	0.00336038	0.387163	0	7.38179e-08	Diseases and other conditions of the tongue	digestive
	529.6	6179	1976	63	746183	0.969846	0.129347	2.63754	6.47802e-14	2.60478e-16	0.00127323	0.00351021	0.385097	0	7.70275e-08	Glossodynia	digestive
	530	2939	164235	3303	583924	1.10039	0.0266776	3.00534	0	4.21415e-16	0.00357421	0.002227	0.34914	1.09828e-265	2.32131e-12	Diseases of esophagus	digestive
	530.1	3049	156931	3193	591228	1.08485	0.0266279	2.95901	0	3.34466e-16	0.00331403	0.00234847	0.351913	3.19549e-267	1.67799e-12	Esophagitis, GERD and related diseases	digestive
	530.11	3188	141743	3054	606416	1.09528	0.0266729	2.99003	0	2.63498e-16	0.00295531	0.00254516	0.359253	2.40424e-253	2.41999e-13	GERD	digestive
	530.12	6091	4971	151	743188	1.01742	0.0844098	2.76604	1.86356e-33	4.0671e-16	0.00149664	0.00325161	0.376718	0	9.24571e-07	Ulcer of esophagus	digestive
	530.13	6058	7024	184	741135	0.710699	0.0764166	2.03541	1.40019e-20	3.56193e-16	0.00154887	0.00321739	0.385858	0	1.25983e-06	Barrett's esophagus	digestive
	530.14	5788	16913	454	731246	0.895146	0.0498332	2.44769	3.80743e-72	1.60502e-16	0.00182215	0.00298155	0.398652	0	1.93264e-07	Reflux esophagitis	digestive
	530.2	6090	3333	152	744826	1.39851	0.084619	4.04915	2.34191e-61	1.70085e-15	0.00138548	0.0032014	0.38466	0	5.55847e-07	Esophageal bleeding (varices/hemorrhage)	digestive
	530.3	5992	10300	250	737859	0.720087	0.0661025	2.05461	1.23803e-27	1.68119e-16	0.00168096	0.00346733	0.380338	0	4.27785e-07	Stricture and stenosis of esophagus	digestive
	530.5	6165	2680	77	745479	0.872286	0.117094	2.39237	9.37086e-14	2.38806e-16	0.00139597	0.00356144	0.381701	0	1.127e-07	Disorders of esophageal motility	digestive
	530.9	5912	15537	330	732622	0.719457	0.0574957	2.05332	6.31936e-36	2.09653e-16	0.00152117	0.0036209	0.404098	0	2.11664e-08	Heartburn	digestive
	531	5755	10015	487	738144	1.41456	0.0491227	4.11469	2.37115e-182	3.9455e-16	0.000797326	0.00407734	0.38533	0	1.5098e-07	Peptic ulcer (excl. esophageal)	digestive
	531.1	6146	1399	96	746760	1.58778	0.107305	4.89286	1.53402e-49	3.10447e-16	0.00104323	0.00344624	0.385437	0	4.87707e-07	Hemorrhage from gastrointestinal ulcer	digestive
	531.2	6034	3807	208	744352	1.46871	0.0729656	4.34364	4.12481e-90	2.74735e-16	0.00101842	0.00384303	0.401939	0	1.07422e-07	Gastric ulcer	digestive
	531.3	6158	1621	84	746538	1.35101	0.113402	3.86133	1.00703e-32	2.88921e-16	0.00123544	0.00330563	0.384534	0	5.67589e-07	Duodenal ulcer	digestive
	531.4	5982	5055	260	743104	1.45648	0.0659053	4.29082	3.19255e-108	4.02452e-16	0.000972323	0.0043203	0.381105	0	1.46935e-07	Peptic ulcer, site unspecified	digestive
	532	4859	52953	1383	695206	1.10779	0.0321065	3.02767	7.06149e-261	1.35575e-16	0.00196445	0.00315077	0.384172	0	1.4344e-08	Dysphagia	digestive
	535	5523	24737	719	723422	1.1433	0.0406388	3.1371	3.85511e-174	4.59775e-16	0.00121547	0.00427024	0.352331	0	1.66982e-08	Gastritis and duodenitis	digestive
	535.1	6150	1662	92	746497	1.62737	0.108699	5.09048	1.12891e-50	6.16836e-16	0.00117391	0.0050799	0.372449	0	1.37504e-07	Acute gastritis	digestive
	535.2	6033	6063	209	742096	1.1041	0.0719735	3.0165	4.10991e-53	4.71065e-16	0.00117354	0.00400598	0.381683	0	6.19672e-08	Atrophic gastritis	digestive
	535.6	6120	3688	122	744471	1.13441	0.0935917	3.10935	8.18906e-34	3.34742e-16	0.00139318	0.00351081	0.381054	0	6.54615e-07	Duodenitis	digestive
	535.8	6142	3732	100	744427	1.04713	0.102995	2.84946	2.79037e-24	2.61606e-16	0.00138993	0.00363695	0.384922	0	1.49263e-07	Other specified gastritis	digestive
	535.9	5802	15040	440	733119	1.1734	0.0506313	3.23296	8.0782e-119	3.85634e-16	0.00134247	0.00379553	0.3874	0	3.17374e-08	Gastritis and duodenitis, NOS	digestive
	536	5522	26356	720	721803	1.03351	0.0407431	2.81091	5.908e-142	1.65616e-16	0.000482754	0.00389637	0.441846	0	1.06159e-09	Disorders of function of stomach	digestive
	536.3	6028	3175	214	744984	1.91207	0.0726529	6.76711	1.19632e-152	1.91991e-15	0.00149078	0.00360309	0.435204	0	5.75135e-09	Gastroparesis	digestive
	536.7	6107	1260	135	746899	2.22569	0.0926958	9.25991	2.14815e-127	2.05164e-16	0.00137173	0.00414114	0.439278	0	5.12003e-07	Complications of gastrostomy, colostomy and enterostomy	digestive
	536.8	5764	22856	478	725303	0.724028	0.0486413	2.06273	4.1218e-50	1.42806e-16	0.00069728	0.00371167	0.412626	0	1.3086e-08	Dyspepsia and other specified disorders of function of stomach	digestive
	537	5589	17930	653	730229	1.19941	0.0426876	3.31817	1.05264e-173	3.67535e-16	0.00135737	0.00356986	0.35149	0	5.78607e-08	Other disorders of stomach and duodenum	digestive
	537.1	6156	1396	86	746763	1.56903	0.113271	4.80198	1.23633e-43	4.6301e-16	0.0013852	0.00402548	0.393527	0	2.59919e-07	Lesions of stomach and duodenum	digestive
	539	3547	69631	2695	678528	1.63409	0.0269886	5.12481	0	1.15029e-15	0.0189907	0.001145	0.301419	2.04538e-189	9.36434e-09	Bariatric surgery	digestive
	540	6057	13128	185	735031	0.456468	0.0754986	1.57849	1.48443e-09	2.96727e-16	0.0013393	0.00305579	0.39459	0	3.06328e-07	Appendiceal conditions	digestive
	540.1	6084	12269	158	735890	0.374054	0.0814483	1.45362	4.37892e-06	3.00319e-16	0.00132508	0.00317949	0.393188	0	2.96313e-07	Appendicitis	digestive
	540.11	6107	10742	135	737417	0.349871	0.0879152	1.41888	6.9018e-05	2.99496e-16	0.00131457	0.00326851	0.394004	0	2.94546e-07	Acute appendicitis	digestive
	550	4545	70315	1697	677844	0.974021	0.0300881	2.64857	6.74873e-230	6.37908e-17	0.00736723	0.00238235	0.315557	0	0.00166403	Abdominal hernia	digestive
	550.1	5930	13404	312	734755	0.659851	0.0602997	1.9345	7.18915e-28	1.50287e-16	0.00157075	0.00310098	0.376926	0	0.000382707	Inguinal hernia	digestive
	550.2	5364	35211	878	712948	0.885693	0.0382946	2.42466	2.39998e-118	1.07699e-16	0.00247238	0.00330705	0.359778	0	6.01993e-09	Diaphragmatic hernia	digestive
	550.4	5774	18219	468	729940	0.867266	0.0492109	2.38039	1.62713e-69	1.97263e-16	0.00261877	0.00299251	0.374839	0	8.72847e-05	Umbilical hernia	digestive
	550.5	5980	5349	262	742810	1.43814	0.0651294	4.21285	4.78323e-108	2.00472e-16	0.00217204	0.00327278	0.367329	0	2.73044e-07	Ventral hernia	digestive
	550.6	5926	7754	316	740405	1.28619	0.0595374	3.61896	1.68368e-103	1.17454e-15	0.00220584	0.00315151	0.395964	0	2.61072e-08	Incisional hernia	digestive
	555	6028	8374	214	739785	0.941383	0.0707584	2.56352	2.18854e-40	1.72993e-16	0.00182455	0.00341901	0.385695	0	1.3801e-07	Inflammatory bowel disease and other gastroenteritis and colitis	digestive
	555.1	6119	4652	123	743507	1.00358	0.092654	2.72802	2.44299e-27	1.98913e-16	0.00166241	0.00355291	0.383434	0	1.22156e-07	Regional enteritis	digestive
	555.2	6126	4574	116	743585	0.878718	0.095329	2.40781	3.03437e-20	2.57141e-16	0.00153596	0.00343658	0.398201	0	2.49454e-07	Ulcerative colitis	digestive
	556	6067	4802	175	743357	1.11496	0.0787973	3.04945	1.87482e-45	2.52327e-16	0.00152968	0.00345649	0.392714	0	2.79632e-07	Ulceration of the lower GI tract	digestive
	556.1	6094	4080	148	744079	1.09158	0.0854209	2.97899	2.15156e-37	2.58573e-16	0.00149793	0.00345067	0.390522	0	2.86401e-07	Ulceration of intestine	digestive
	556.11	6175	1749	67	746410	1.09603	0.126359	2.99225	4.17497e-18	3.31361e-16	0.00137763	0.00352148	0.392801	0	3.00521e-07	Angiodysplasia of intestine (without mention of hemorrhage)	digestive
	557	6039	6256	203	741903	1.17214	0.0729847	3.22888	4.8646e-58	1.84748e-16	0.00174771	0.00312141	0.375658	0	5.44735e-09	Intestinal malabsorption (non-celiac)	digestive
	558	4916	63479	1326	684680	0.958151	0.0314843	2.60687	2.03498e-203	2.8085e-17	0.00528625	0.00267694	0.365551	0	2.15381e-12	Noninfectious gastroenteritis	digestive
	559	6125	1756	117	746403	1.80661	0.0974971	6.08978	1.18511e-76	2.71982e-16	0.00156338	0.00363388	0.397304	0	5.03834e-07	Ileostomy status	digestive
	560	5435	22020	807	726139	1.33168	0.039601	3.78741	6.65137e-248	4.55427e-16	0.00219164	0.00386083	0.442667	0	4.88313e-07	Intestinal obstruction without mention of hernia	digestive
	560.1	5831	8561	411	739598	1.49145	0.0533406	4.44351	4.87472e-172	2.48558e-16	0.0017368	0.00361821	0.378745	0	1.06281e-05	Paralytic ileus	digestive
	560.2	6127	2464	115	745695	1.49611	0.0974993	4.46428	3.83748e-53	2.44375e-16	0.00145682	0.00409182	0.40252	0	1.04494e-07	Impaction of intestine	digestive
	560.3	6130	2660	112	745499	1.28564	0.0984171	3.61697	5.34817e-39	4.22861e-16	0.00141857	0.00374627	0.388113	0	1.37816e-07	Peritoneal or intestinal adhesions	digestive
	560.4	5754	13537	488	734622	1.24788	0.0490548	3.48294	9.48222e-143	4.59782e-16	0.00179752	0.00355681	0.440584	0	1.03046e-07	Other intestinal obstruction	digestive
	561	3945	75402	2297	672757	1.35405	0.0273248	3.87307	0	7.82605e-18	0.0116352	0.0031805	0.327471	1.1913e-254	1.00828e-18	Symptoms involving digestive system	digestive
	561.1	3643	99956	2599	648203	1.29046	0.0265239	3.63445	0	1.4255e-17	0.0143997	0.00234532	0.296044	7.21398e-260	1.16442e-21	Diarrhea	digestive
	561.2	5210	33223	1032	714936	1.14493	0.035304	3.14221	1.02041e-230	2.66365e-17	0.00186384	0.00312485	0.411227	0	7.87455e-12	Flatulence	digestive
	562	5221	41048	1021	707111	0.814384	0.035893	2.25778	5.72273e-114	2.19552e-17	0.00329531	0.00246181	0.348603	0	3.1079e-07	Diverticulosis and diverticulitis	digestive
	562.1	5430	29018	812	719141	0.879324	0.0391785	2.40927	1.4635e-111	2.89581e-17	0.00296847	0.00238604	0.350963	0	9.67876e-07	Diverticulosis	digestive
	562.2	5868	16124	374	732035	0.693938	0.0548374	2.00158	1.05686e-36	1.44518e-16	0.00177411	0.00348872	0.382283	0	6.5471e-08	Diverticulitis	digestive
	563	4595	32059	1647	716100	1.72423	0.0306516	5.60822	0	6.31286e-18	0.00233615	0.0139734	0.316662	2.00261e-259	7.41623e-17	Constipation	digestive
	564	4905	48487	1337	699672	1.13232	0.0320786	3.10285	6.22318e-273	9.60222e-18	0.00477794	0.00149201	0.369473	0	1.03529e-15	Functional digestive disorders	digestive
	564.1	5750	27851	492	720308	0.609328	0.0481767	1.83919	1.15117e-36	8.51478e-17	0.00201192	0.00281842	0.378991	0	1.3345e-10	Irritable Bowel Syndrome	digestive
	564.8	5509	20368	733	727791	1.21	0.0407725	3.3535	1.52257e-193	1.61665e-16	0.00195461	0.0029029	0.423843	0	1.15663e-10	Abnormal findings on exam of gastrointestinal tract/ abdominal area	digestive
	564.9	5609	14481	633	733678	1.34981	0.0434586	3.85668	8.47707e-212	1.16127e-16	0.00191392	0.00313064	0.358326	0	1.63311e-07	Personal history of diseases of digestive system	digestive
	565	5602	27946	640	720213	0.776645	0.0425876	2.17416	2.65412e-74	1.04809e-16	0.00194092	0.00350564	0.435847	0	1.37485e-06	Anal and rectal conditions	digestive
	565.1	6128	6545	114	741614	0.375817	0.0955803	1.45618	8.4259e-05	2.5297e-16	0.00142483	0.00347612	0.395651	0	3.06767e-07	Anal and rectal polyp	digestive
	567	5902	6606	340	741553	1.5975	0.057786	4.94066	3.19649e-168	2.54853e-16	0.00176045	0.00312696	0.399215	0	2.59856e-07	Peritonitis and retroperitoneal infections	digestive
	568	6022	4905	220	743254	1.39553	0.0706769	4.03711	8.82325e-87	2.93758e-16	0.00156601	0.00374627	0.372658	0	2.68594e-08	Other disorders of peritoneum	digestive
	568.1	6127	2259	115	745900	1.49347	0.0970563	4.45253	1.97937e-53	3.35192e-16	0.00164137	0.00357158	0.380792	0	5.1328e-08	Peritoneal adhesions (postoperative) (postinfection)	digestive
	569	5377	24656	865	723503	1.236	0.0380219	3.44181	8.33484e-232	1.48843e-16	0.00246221	0.00262244	0.367042	0	7.42597e-09	Other disorders of intestine	digestive
	569.1	6111	1395	131	746764	2.08007	0.0936007	8.00507	2.06551e-109	4.39572e-16	0.00148965	0.00331543	0.391615	0	1.05086e-07	Toxic gastroenteritis and colitis	digestive
	569.2	5954	7150	288	741009	1.34794	0.0620856	3.84949	1.61462e-104	2.11445e-16	0.00183897	0.00378665	0.406882	0	6.50422e-08	Gastrointestinal complications	digestive
	571	5227	26448	1015	721711	1.3942	0.0352322	4.03174	0	1.9517e-13	0.00159627	0.00152489	0.417146	0	4.06411e-08	Chronic liver disease and cirrhosis	digestive
	571.5	5277	24791	965	723368	1.39029	0.0359661	4.016	0	9.47343e-14	0.00157023	0.00159231	0.425842	0	2.96175e-08	Other chronic nonalcoholic liver disease	digestive
	571.51	6013	4579	229	743580	1.55611	0.0696391	4.74036	1.33892e-110	2.74431e-14	0.00119518	0.00315516	0.398776	0	9.40979e-07	Cirrhosis of liver without mention of alcohol	digestive
	571.8	6043	3877	199	744282	1.65245	0.0746358	5.21977	1.29603e-108	1.34329e-14	0.00135675	0.0031393	0.376454	0	1.61779e-06	Liver abscess and sequelae of chronic liver disease	digestive
	571.81	6123	1974	119	746185	1.74877	0.0962375	5.74753	8.69306e-74	5.44026e-15	0.00135416	0.00333401	0.382338	0	9.3632e-07	Portal hypertension	digestive
	572	5794	8740	448	739419	1.6598	0.0508415	5.25825	8.97552e-234	1.71453e-15	0.00156365	0.00417268	0.447885	0	2.50182e-07	Ascites (non malignant)	digestive
	573	4637	41496	1605	706663	1.42371	0.0302261	4.15252	0	2.09489e-15	0.00102642	0.00383368	0.467133	1.13791e-279	1.55303e-07	Other disorders of liver	digestive
	573.3	6009	5479	233	742680	1.41093	0.0685725	4.09976	4.52974e-94	3.26283e-16	0.00150184	0.00308503	0.418151	0	1.61853e-07	Hepatomegaly	digestive
	573.4	6106	2375	136	745784	1.67724	0.0900122	5.35077	1.71961e-77	1.27852e-15	0.00134966	0.00336554	0.426937	0	4.06698e-07	Acute and subacute necrosis of liver	digestive
	573.5	6014	8180	228	739979	0.960148	0.0689571	2.61208	4.53881e-44	2.75656e-16	0.0013151	0.00336291	0.394992	0	2.28659e-06	Jaundice (not of newborn)	digestive
	573.6	5529	28832	713	719327	0.831826	0.0406676	2.29751	5.50527e-93	7.51788e-16	0.00104835	0.00284144	0.418496	0	7.38288e-08	Nonspecific elevation of levels of transaminase or lactic acid dehydrogenase [LDH]	digestive
	573.7	5821	10538	421	737621	1.36575	0.0518365	3.91868	5.50379e-153	8.36647e-16	0.00144596	0.00252648	0.378856	0	1.14281e-07	Abnormal results of function study of liver	digestive
	573.9	4734	43835	1508	704324	1.2722	0.0311947	3.56871	0	8.85248e-15	0.00118379	0.00659491	0.418134	8.91894e-294	3.4439e-07	Abnormal serum enzyme levels	digestive
	574	5614	18725	628	729434	1.19004	0.0433168	3.28722	3.69646e-166	1.41947e-15	0.00161994	0.00270008	0.396747	0	3.5421e-09	Cholelithiasis and cholecystitis	digestive
	574.1	5786	10110	456	738049	1.38899	0.05021	4.01078	1.9171e-168	1.17219e-15	0.00143888	0.00281595	0.395812	0	5.30042e-08	Cholelithiasis	digestive
	574.11	6145	2539	97	745620	1.16674	0.104809	3.21151	8.75941e-29	3.89147e-16	0.00126332	0.0033486	0.399088	0	2.51345e-07	Cholelithiasis with acute cholecystitis	digestive
	574.12	6116	3872	126	744287	1.08763	0.0918709	2.96722	2.46385e-32	3.29811e-16	0.00126211	0.00331019	0.387801	0	8.7682e-08	Cholelithiasis with other cholecystitis	digestive
	574.2	6105	3734	137	744425	1.16565	0.088609	3.20801	1.59337e-39	3.40126e-16	0.00129968	0.00343209	0.40891	0	1.26996e-07	Calculus of bile duct	digestive
	574.3	6010	9164	232	738995	0.93009	0.0682694	2.53474	2.89105e-42	4.12171e-16	0.00143955	0.00331083	0.405386	0	3.94156e-08	Cholecystitis without cholelithiasis	digestive
	575	5603	20362	639	727797	1.13947	0.0429543	3.12512	4.66768e-155	8.42286e-16	0.00163443	0.00314738	0.416472	0	3.1117e-10	Other biliary tract disease	digestive
	575.1	6177	1708	65	746451	1.18842	0.128314	3.28189	2.00956e-20	2.73469e-16	0.00127353	0.00385177	0.387922	0	3.34276e-07	Cholangitis	digestive
	575.2	6172	2804	70	745355	0.886457	0.122479	2.42652	4.56531e-13	3.24901e-16	0.00135099	0.00357769	0.399466	0	2.07525e-07	Obstruction of bile duct	digestive
	575.7	5961	8424	281	739735	1.17655	0.0624959	3.24315	4.6275e-79	2.38617e-16	0.00171846	0.0031322	0.400119	0	6.09067e-09	Other disorders of gallbladder	digestive
	575.8	5996	6747	246	741412	1.2133	0.0670277	3.36456	3.10435e-73	6.60032e-16	0.00133619	0.0039863	0.413367	0	1.60867e-08	Other disorders of biliary tract	digestive
	575.9	6076	3342	166	744817	1.43793	0.0812169	4.21199	3.84592e-70	5.42361e-16	0.00140472	0.00339318	0.406427	0	1.51743e-07	Nonspecific abnormal findings on radiological and other examination of biliary tract	digestive
	577	5864	10025	378	738134	1.1953	0.0547293	3.30453	9.64344e-106	6.071e-16	0.0013347	0.00446466	0.39848	0	2.12421e-07	Diseases of pancreas	digestive
	577.1	6104	2959	138	745200	1.36106	0.0884922	3.90033	2.2091e-53	6.97681e-16	0.00119558	0.00381255	0.414468	0	4.58564e-07	Acute pancreatitis	digestive
	577.2	6149	2038	93	746121	1.46581	0.107626	4.33104	3.07029e-42	5.4316e-16	0.00146296	0.00485236	0.388211	0	4.87153e-07	Chronic pancreatitis	digestive
	577.3	6143	2764	99	745395	0.990461	0.103856	2.69247	1.47267e-21	3.64072e-16	0.00136568	0.00363635	0.398143	0	1.76699e-07	Cyst and pseudocyst of pancreas	digestive
	578	4471	78803	1771	669356	0.946421	0.029324	2.57647	1.58803e-228	1.51874e-15	0.00168096	0.00397421	0.361087	0	1.28137e-06	Gastrointestinal hemorrhage	digestive
	578.1	6126	1833	116	746326	1.68805	0.0973565	5.40894	2.39381e-67	1.30989e-15	0.00136362	0.00361252	0.380753	0	4.92289e-07	Hematemesis	digestive
	578.2	5216	36603	1026	711556	1.02276	0.035324	2.78086	2.52373e-184	4.13001e-16	0.00160742	0.00285677	0.360614	0	4.55197e-07	Blood in stool	digestive
	578.8	5465	36917	777	711242	0.694064	0.039264	2.00183	6.32338e-70	2.49082e-16	0.00163812	0.00342484	0.365251	0	2.1527e-07	Hemorrhage of rectum and anus	digestive
	578.9	5398	26103	844	722056	1.22493	0.0395442	3.40392	1.13144e-210	8.72661e-15	0.000903462	0.00556002	0.43925	0	8.57362e-06	Hemorrhage of gastrointestinal tract	digestive
	579	5135	34577	1107	713582	1.2063	0.0343682	3.3411	6.9207e-270	1.00932e-16	0.00227642	0.00311569	0.362643	0	1.26102e-12	Other symptoms involving abdomen and pelvis	digestive
	579.2	6040	4610	202	743549	1.49179	0.0736039	4.44504	2.47487e-91	2.17022e-16	0.00144102	0.00290379	0.36121	0	1.73533e-06	Splenomegaly	digestive
	579.8	5342	28169	900	719990	1.08481	0.0377007	2.95887	4.5184e-182	1.95061e-16	0.00160117	0.00336864	0.365303	0	1.07985e-07	Nonspecific abnormal findings in stool contents	digestive
	580	5596	13342	646	734817	1.5859	0.0435397	4.88369	1.75679e-290	1.56064e-13	0.000375276	0.00538983	0.418391	0	4.86785e-06	Nephritis; nephrosis; renal sclerosis	genitourinary
	580.1	6170	2165	72	745994	1.26999	0.121419	3.56081	1.32492e-25	8.08217e-16	0.000978951	0.00366309	0.385857	0	3.99746e-07	Glomerulonephritis	genitourinary
	580.2	6123	1963	119	746196	1.80347	0.0964923	6.07065	5.94254e-78	4.44914e-15	0.00084062	0.00369714	0.380622	0	8.19877e-07	Nephrotic syndrome without mention of glomerulonephritis	genitourinary
	580.3	5756	9386	486	738773	1.63578	0.0493758	5.13344	1.13343e-240	4.67698e-14	0.000478668	0.00520244	0.455369	0	5.30208e-06	Nephritis and nephropathy without mention of glomerulonephritis	genitourinary
	580.31	5916	6795	326	741364	1.54105	0.0593094	4.66951	7.6432e-149	1.10552e-14	0.000718373	0.00549264	0.428223	0	2.51699e-06	Nephritis and nephropathy in diseases classified elsewhere	genitourinary
	580.32	6091	2399	151	745760	1.79354	0.0858239	6.01072	5.58953e-97	8.55368e-16	0.000879348	0.00338789	0.412071	0	3.95747e-07	Nephritis and nephropathy with pathological lesion	genitourinary
	580.4	6109	2372	133	745787	1.47394	0.0911699	4.36641	8.62389e-59	4.27498e-16	0.00117713	0.0036223	0.396841	0	1.49075e-07	Renal sclerosis, NOS	genitourinary
	585	3069	88846	3173	659313	1.97717	0.0307692	7.22226	0	2.30841e-10	1.81066e-05	0.0951706	0.581185	1.59327e-240	0.0112966	Renal failure	genitourinary
	585.1	3895	42512	2347	705647	2.12153	0.0304491	8.3439	0	8.53085e-12	0.000384073	0.0225581	0.43196	3.30896e-267	0.399	Acute renal failure	genitourinary
	585.2	5709	11339	533	736820	1.64811	0.0481248	5.19716	4.90237e-257	1.07582e-14	0.00031209	0.00660833	0.404329	0	2.69305e-05	Renal failure NOS	genitourinary
	585.3	3642	68671	2600	679488	1.78711	0.0310407	5.97217	0	3.07246e-11	2.03935e-05	0.0528499	0.538267	3.11556e-251	5.76432e-05	Chronic renal failure [CKD]	genitourinary
	585.31	5224	12647	1018	735512	2.13461	0.0362152	8.45374	0	2.90794e-09	2.58157e-06	0.0311492	0.524153	0	0.000692432	Renal dialysis	genitourinary
	585.32	5831	5802	411	742357	1.80254	0.0540395	6.06504	5.96969e-244	2.42137e-12	0.00012465	0.00812373	0.420397	0	9.00822e-06	End stage renal disease	genitourinary
	585.33	4445	45519	1797	702640	1.44494	0.0335311	4.2416	0	5.64135e-15	0.000214488	0.0151527	0.454165	4.70385e-255	1.10696e-06	Chronic Kidney Disease, Stage III	genitourinary
	585.34	5529	12792	713	735367	1.4893	0.0432456	4.43399	6.76363e-260	1.56473e-13	0.00023833	0.00746042	0.408852	0	3.03136e-07	Chronic Kidney Disease, Stage IV	genitourinary
	585.4	5637	11187	605	736972	1.4121	0.0454608	4.10458	7.86144e-212	3.4601e-16	0.000736523	0.00649037	0.365451	0	2.83837e-06	Chronic kidney disease, Stage I or II	genitourinary
	586	4449	56434	1793	691725	1.3569	0.0308076	3.88413	0	1.62081e-15	0.00089896	0.00396683	0.335274	0	0.0111762	Other disorders of the kidney and ureters	genitourinary
	586.2	5723	12770	519	735389	1.21016	0.0480204	3.35401	3.91823e-140	1.17589e-16	0.00143819	0.00296516	0.355386	0	8.76118e-06	Cyst of kidney, acquired	genitourinary
	586.4	5874	9156	368	739003	1.19143	0.0562462	3.29178	1.38824e-99	1.37601e-16	0.00161782	0.00264842	0.362979	0	0.00165864	Stricture/obstruction of ureter	genitourinary
	587	6181	1378	61	746781	1.52405	0.132629	4.59077	1.46297e-30	1.38899e-15	0.000709618	0.00364864	0.379701	0	4.84771e-07	Kidney replaced by transpant	genitourinary
	588	5805	7916	437	740243	1.50691	0.0522591	4.51275	7.74376e-183	3.40865e-14	0.000411482	0.00664241	0.404385	0	8.88892e-07	Disorders resulting from impaired renal function	genitourinary
	588.1	6181	688	61	747471	1.69375	0.13516	5.43985	5.02435e-36	1.11531e-15	0.00132831	0.0034322	0.381779	0	2.50623e-07	Renal osteodystrophy	genitourinary
	588.2	5852	6358	390	741801	1.52554	0.0551943	4.59763	3.73812e-168	1.36578e-14	0.000398275	0.00686618	0.412822	0	7.70918e-07	Secondary hyperparathyroidism (of renal origin)	genitourinary
	589	6067	4441	175	743718	1.15664	0.0788738	3.17923	1.089e-48	1.57439e-16	0.0014834	0.00362834	0.387733	0	1.10184e-07	Abnormal results of function study of kidney	genitourinary
	590	5897	4506	345	743653	1.99632	0.0582765	7.36194	3.54665e-257	1.1039e-15	0.00100667	0.00363973	0.378084	0	1.16377e-11	Pyelonephritis	genitourinary
	591	4066	45830	2176	702329	1.87761	0.0295967	6.53788	0	1.70632e-16	0.00405009	0.00550395	0.272815	7.35522e-224	1.49131e-63	Urinary tract infection	genitourinary
	592	5209	26570	1033	721589	1.47098	0.0363437	4.35348	0	2.71232e-17	0.00352059	0.00325885	0.383818	0	1.04761e-26	Cystitis and urethritis	genitourinary
	592.1	5238	25614	1004	722545	1.47443	0.0368191	4.36855	0	2.68158e-17	0.00349481	0.00319507	0.391546	0	1.15409e-26	Cystitis	genitourinary
	592.11	5545	12290	697	735869	1.67102	0.0428723	5.31757	0	5.88907e-17	0.00251316	0.00376127	0.420125	0	6.45984e-20	Acute cystitis	genitourinary
	592.12	6176	1893	66	746266	1.23432	0.12726	3.43605	3.03874e-22	2.64945e-16	0.00141777	0.00372813	0.382751	0	1.06769e-07	Chronic cystitis	genitourinary
	593	4565	79494	1677	668665	0.848363	0.0298453	2.33582	9.83583e-178	1.32391e-16	0.00135293	0.00358099	0.359715	0	2.87809e-06	Hematuria	genitourinary
	593.1	5648	13386	594	734773	1.22586	0.0455398	3.4071	1.33471e-159	1.46662e-16	0.00180031	0.00372258	0.368757	0	0.00290839	Gross hematuria	genitourinary
	593.2	5658	20185	584	727974	0.836736	0.0447621	2.30882	5.64705e-78	3.94775e-16	0.00103884	0.00400854	0.397643	0	3.63886e-07	Microscopic hematuria	genitourinary
	594	5354	30289	888	717870	1.0765	0.0371793	2.93439	2.47663e-184	3.96705e-17	0.0014354	0.00140479	0.328762	0	0.00028468	Urinary calculus	genitourinary
	594.1	5735	11941	507	736218	1.34718	0.047654	3.84656	8.07609e-176	1.03077e-16	0.00158811	0.00208362	0.346248	0	7.19149e-06	Calculus of kidney	genitourinary
	594.2	6133	2927	109	745232	1.1155	0.0997204	3.05108	4.76246e-29	2.99299e-16	0.0012758	0.00314729	0.385802	0	6.29871e-06	Calculus of lower urinary tract	genitourinary
	594.3	5783	18126	459	730033	0.872938	0.0495011	2.39393	1.3336e-69	7.88886e-17	0.00142354	0.00215836	0.360825	0	1.65393e-05	Calculus of ureter	genitourinary
	594.8	6165	1936	77	746223	1.29665	0.117364	3.65702	2.23934e-28	2.48868e-16	0.00146757	0.00317965	0.374426	0	3.18983e-07	Renal colic	genitourinary
	595	5693	15993	549	732166	1.1894	0.0458878	3.2851	3.99337e-148	1.03017e-16	0.00134813	0.00219559	0.376871	0	2.37793e-06	Hydronephrosis	genitourinary
	596	5317	21610	925	726549	1.40791	0.0377478	4.08741	1.77711e-304	1.86109e-16	0.00234909	0.00353343	0.326994	0	3.31309e-06	Other disorders of bladder	genitourinary
	596.1	6157	1247	85	746912	1.43709	0.114444	4.20843	3.63164e-36	2.57043e-16	0.00123417	0.00350838	0.379311	0	1.33403e-05	Bladder neck obstruction	genitourinary
	596.5	5662	13133	580	735026	1.40179	0.0456554	4.06248	5.06778e-207	3.57999e-16	0.00201762	0.00342413	0.354807	0	2.82186e-09	Functional disorders of bladder	genitourinary
	597	5953	8698	289	739461	1.07813	0.0621106	2.93919	1.70762e-67	3.10777e-16	0.00157739	0.00363143	0.362727	0	1.62777e-06	Other disorders of urethra and urinary tract	genitourinary
	597.1	6130	4326	112	743833	0.873458	0.097582	2.39518	3.52239e-19	3.47674e-16	0.00147125	0.00356224	0.380815	0	2.49847e-06	Urethral stricture (not specified as infectious)	genitourinary
	597.2	6135	2439	107	745720	1.35278	0.100858	3.86815	5.09758e-41	2.3402e-16	0.00127928	0.00344708	0.392755	0	1.46733e-06	Urinary complications NEC	genitourinary
	597.8	6192	1429	50	746730	1.01758	0.145445	2.7665	2.62786e-12	2.96087e-16	0.00136727	0.00363181	0.384841	0	1.32484e-07	Urethral hypermobility/ISD	genitourinary
	598	5262	22687	980	725472	1.43724	0.0371504	4.20905	0	1.59861e-16	0.00205052	0.00363711	0.342449	1.18797e-297	2.37159e-23	Abnormal findings on examination of urine	genitourinary
	598.9	4519	54244	1723	693915	1.30361	0.0311188	3.68257	0	7.79845e-17	0.00236023	0.0037982	0.366142	1.53285e-271	1.96282e-39	Other nonspecific findings on examination of urine	genitourinary
	599	2241	215582	4001	532577	1.24864	0.0278758	3.48561	0	1.25092e-19	0.00438307	0.00729227	0.32214	1.69666e-227	3.22217e-40	Other symptoms/disorders or the urinary system	genitourinary
	599.1	6018	6540	224	741619	1.14779	0.0716012	3.15123	7.84564e-58	2.6533e-16	0.00130806	0.00368699	0.385164	0	0.000474522	Urinary obstruction	genitourinary
	599.2	5204	19487	1038	728672	1.65393	0.0374682	5.22746	0	1.2412e-16	0.00238925	0.00175635	0.351584	0	0.719564	Retention of urine	genitourinary
	599.3	4215	98945	2027	649214	1.00725	0.0288353	2.73805	2.51768e-267	1.7776e-18	0.00186694	0.00549599	0.279297	2.55485e-283	6.34541e-39	Dysuria	genitourinary
	599.4	4999	38971	1243	709188	1.2032	0.0340049	3.33076	3.11061e-274	2.32605e-17	0.00438647	0.00398309	0.332492	0	4.04275e-17	Urinary incontinence	genitourinary
	599.5	4201	93223	2041	654936	0.939226	0.0282578	2.558	3.06281e-242	6.57676e-18	0.00269504	0.0045915	0.321159	4.81181e-291	2.20374e-16	Frequency of urination and polyuria	genitourinary
	599.6	6105	2266	137	745893	1.65779	0.090235	5.24768	2.20613e-75	6.39765e-16	0.00144266	0.00406336	0.42015	0	1.46267e-07	Oliguria and anuria	genitourinary
	599.8	4986	53901	1256	694258	0.837738	0.0328422	2.31113	1.60863e-143	2.88219e-17	0.00250683	0.00381975	0.388387	2.10732e-304	1.42596e-14	Other symptoms involving urinary system	genitourinary
	599.9	5352	32209	890	715950	0.907221	0.0374945	2.47743	2.44505e-129	8.44028e-17	0.00230817	0.00309932	0.371092	0	5.48462e-07	Other abnormality of urination	genitourinary
	600	5134	49489	1108	698670	0.856832	0.0407628	2.35569	4.30968e-98	4.15452e-17	0.00174209	0.00192141	0.355184	0	0.000618908	Hyperplasia of prostate	genitourinary
	601	5815	15633	427	732526	0.937508	0.0534037	2.55361	5.43591e-69	1.98241e-16	0.00147369	0.00359175	0.36834	0	0.0931136	Inflammatory diseases of prostate	genitourinary
	601.1	6037	10252	205	737907	0.53087	0.0736386	1.70041	5.63133e-13	2.25409e-16	0.0013919	0.00336328	0.382983	0	6.02542e-05	Prostatitis	genitourinary
	601.12	6168	3656	74	744503	0.422726	0.119412	1.52612	0.000400012	2.69976e-16	0.00135466	0.0035176	0.390014	0	1.52034e-06	Chronic prostatitis	genitourinary
	601.3	6173	1926	69	746233	1.19883	0.12445	3.31623	5.79999e-22	2.36236e-16	0.00143626	0.00405322	0.394997	0	5.91427e-06	Orchitis and epididymitis	genitourinary
	601.4	6171	2461	71	745698	0.868965	0.122735	2.38444	1.44163e-12	3.40192e-16	0.0012759	0.00358609	0.388728	0	4.02071e-06	Balanoposthitis	genitourinary
	601.8	6124	1468	118	746691	2.01578	0.0985509	7.50659	5.51031e-93	8.74995e-16	0.00132482	0.00457621	0.378937	0	0.000133308	Other inflammatory disorders of male genital organs	genitourinary
	602	6102	5156	140	743003	0.628914	0.0884939	1.87557	1.18706e-12	2.43411e-16	0.00139652	0.00351046	0.392676	0	1.91608e-05	Other disorders of prostate	genitourinary
	603	6070	8462	172	739697	0.650115	0.0796237	1.91576	3.21834e-16	2.14983e-16	0.00152343	0.00327513	0.380766	0	4.99508e-05	Other disorders of testis	genitourinary
	603.1	6106	5773	136	742386	0.797722	0.089187	2.22048	3.74049e-19	2.08732e-16	0.00149044	0.00339161	0.37465	0	3.14223e-05	Hydrocele	genitourinary
	604	6024	7226	218	740933	0.988944	0.0717038	2.6884	2.84464e-43	4.67899e-16	0.00131806	0.0043016	0.396727	0	0.00084434	Disorders of penis	genitourinary
	604.1	6153	2594	89	745565	1.04649	0.110276	2.84764	2.31646e-21	4.34947e-16	0.00125578	0.00384827	0.389437	0	1.11169e-05	Redundant prepuce and phimosis/BXO	genitourinary
	605	5383	39337	859	708822	0.683071	0.0413637	1.97995	2.91872e-61	1.07076e-16	0.00207273	0.00339867	0.355977	0	0.59007	Erectile dysfunction [ED]	genitourinary
	608	5777	19956	465	728203	0.840749	0.0510264	2.3181	5.39146e-61	1.65608e-16	0.0021058	0.00400255	0.377083	0	0.103251	Other disorders of male genital organs	genitourinary
	610	5841	32080	401	716079	0.213831	0.0543184	1.23841	8.26369e-05	1.92797e-16	0.00154772	0.00347892	0.388719	0	3.20852e-09	Benign mammary dysplasias	genitourinary
	610.1	5934	26412	308	721747	0.128164	0.0609373	1.13674	0.0354475	2.39112e-16	0.0014429	0.00352682	0.3893	0	4.27469e-08	Cystic mastopathy	genitourinary
	610.4	6177	3745	65	744414	0.562818	0.126699	1.75561	8.90525e-06	2.80663e-16	0.00135402	0.00353435	0.390364	0	4.26079e-08	Benign neoplasm of breast	genitourinary
	610.8	6167	4195	75	743964	0.508152	0.118224	1.66222	1.72181e-05	2.59353e-16	0.0014121	0.00352426	0.387237	0	3.80384e-08	Other specified benign mammary dysplasias	genitourinary
	611	5249	77447	993	670712	0.308216	0.0385388	1.36099	1.26919e-15	8.54354e-17	0.00206627	0.00315134	0.393061	0	2.35072e-14	Abnormal findings on mammogram or breast exam	genitourinary
	611.1	5630	45878	612	702281	0.267055	0.0460062	1.30611	6.44561e-09	1.24259e-16	0.00172642	0.00333763	0.388848	0	4.3977e-11	Abnormal mammogram	genitourinary
	611.11	6163	4396	79	743763	0.472615	0.115402	1.60418	4.21462e-05	2.67546e-16	0.00141991	0.00348464	0.38588	0	3.82805e-08	Mammographic microcalcification	genitourinary
	611.3	5579	47584	663	700575	0.378537	0.0436976	1.46015	4.60895e-18	1.17431e-16	0.00188092	0.00327561	0.400396	0	6.3518e-13	Lump or mass in breast	genitourinary
	612	6021	12187	221	735972	0.658227	0.06951	1.93137	2.81112e-21	1.68765e-16	0.00173319	0.00352886	0.377272	0	1.51896e-08	Breast conditions, congenital or relating to hormones	genitourinary
	612.2	6071	8955	171	739204	0.660718	0.0785726	1.93618	4.13449e-17	1.53456e-16	0.00164496	0.00354103	0.379412	0	7.65943e-08	Hypertrophy of breast (Gynecomastia)	genitourinary
	613	5571	40724	671	707435	0.563535	0.0435592	1.75687	2.77424e-38	9.68902e-17	0.00223507	0.00347574	0.386293	0	4.69269e-16	Other nonmalignant breast conditions	genitourinary
	613.5	5899	19804	343	728355	0.558196	0.0573853	1.74752	2.3095e-22	1.75449e-16	0.00167363	0.00385455	0.395383	0	4.45202e-11	Mastodynia	genitourinary
	613.7	6047	9787	195	738372	0.72871	0.074805	2.07241	2.00639e-22	2.63264e-16	0.00163787	0.00361711	0.379513	0	3.14666e-10	Other signs and symptoms in breast	genitourinary
	613.8	6066	10836	176	737323	0.459108	0.0784099	1.58266	4.76352e-09	1.89838e-16	0.00155578	0.00338563	0.393172	0	4.29925e-09	Other specified disorders of breast	genitourinary
	613.9	6184	3013	58	745146	0.615749	0.134258	1.85104	4.51119e-06	2.77946e-16	0.00139057	0.00362189	0.384761	0	4.76139e-08	Breast disorder NOS	genitourinary
	614	5650	22355	592	725804	1.27869	0.0467726	3.59193	1.48109e-164	8.89983e-16	0.0024793	0.00585817	0.400657	0	2.67783e-25	Inflammatory diseases of female pelvic organs	genitourinary
	614.1	6150	4322	92	743837	0.892934	0.107312	2.44228	8.73051e-17	3.58551e-16	0.00154732	0.00357298	0.392623	0	6.13379e-09	Pelvic peritoneal adhesions, female (postoperative) (postinfection)	genitourinary
	614.3	6109	4633	133	743526	1.26803	0.0903942	3.55385	1.05384e-44	6.07556e-16	0.00168211	0.00368303	0.38826	0	2.6225e-10	Pelvic inflammatory disease (PID)	genitourinary
	614.33	6163	2654	79	745505	1.33172	0.116317	3.78755	2.37635e-30	4.38259e-16	0.00157643	0.00338711	0.378793	0	4.3384e-09	Pelvic inflammatory disease, NOS	genitourinary
	614.5	5814	13474	428	734685	1.42666	0.0534341	4.16477	4.77807e-157	3.55379e-16	0.0017042	0.00741694	0.408903	0	4.81432e-20	Inflammatory disease of cervix, vagina, and vulva	genitourinary
	614.52	5978	7822	264	740337	1.49911	0.0662702	4.47771	2.67933e-113	1.94843e-16	0.001602	0.00819547	0.382009	0	1.38579e-14	Vaginitis and vulvovaginitis	genitourinary
	614.54	6124	1629	118	746530	2.06487	0.0979562	7.88426	1.22649e-98	9.1034e-16	0.00155788	0.00381199	0.379905	0	1.36377e-10	Abscess or ulceration of vulva	genitourinary
	615	6087	10842	155	737317	0.54235	0.0833652	1.72005	7.73225e-11	2.13513e-16	0.00167719	0.00316704	0.387531	0	3.25262e-09	Endometriosis	genitourinary
	617	5770	20616	472	727543	1.1347	0.0514181	3.11023	6.41402e-108	1.3128e-16	0.00125725	0.00822769	0.409208	0	1.2515e-19	Disorders secondary to childbirth, surgery, trauma	genitourinary
	618	5998	17504	244	730655	0.180527	0.0677767	1.19785	0.00773204	2.46095e-16	0.00132998	0.00361944	0.389244	0	2.8481e-08	Genital prolapse	genitourinary
	618.1	6088	9400	154	738759	0.277601	0.0838096	1.31996	0.000925375	2.41413e-16	0.00134973	0.00362302	0.387449	0	2.72584e-08	Prolapse of vaginal walls	genitourinary
	618.2	6142	8556	100	739603	-0.00384014	0.102768	0.996167	0.970192	3.09869e-16	0.00133408	0.00358798	0.3912	0	3.11661e-07	Uterine/Uterovaginal prolapse	genitourinary
	619	5142	66857	1100	681302	0.835285	0.0382533	2.30547	1.06443e-105	4.60623e-17	0.00172474	0.00395958	0.39359	0	4.83506e-35	Noninflammatory female genital disorders	genitourinary
	619.1	6115	6427	127	741732	0.759766	0.0917571	2.13778	1.22977e-16	3.30499e-16	0.00146411	0.00350059	0.394223	0	2.4985e-09	Noninflammatory disorders of ovary, fallopian tube, and broad ligament	genitourinary
	619.2	6108	6045	134	742114	0.954752	0.0896087	2.59803	1.65806e-26	1.80583e-16	0.00149198	0.00355176	0.386132	0	7.73932e-10	Disorders of uterus, NEC	genitourinary
	619.3	6160	6435	82	741724	0.31991	0.112856	1.377	0.00458735	2.73772e-16	0.0013541	0.00356172	0.388046	0	6.2991e-08	Noninflammatory disorders of cervix	genitourinary
	619.4	5533	37585	709	710574	0.926257	0.0437085	2.52504	1.13869e-99	8.60206e-17	0.00127421	0.00607506	0.38641	0	9.20759e-25	Noninflammatory disorders of vagina	genitourinary
	619.5	6041	9666	201	738493	0.75958	0.0738996	2.13738	8.80521e-25	1.971e-16	0.0016094	0.00320381	0.394766	0	1.34477e-10	Noninflammatory disorders of vulva and perineum	genitourinary
	621	6151	4821	91	743338	0.551104	0.107812	1.73517	3.19275e-07	3.02556e-16	0.00141172	0.00348654	0.388517	0	2.09786e-08	Endometrial hyperplasia	genitourinary
	622	6130	8651	112	739508	0.201729	0.0970521	1.22352	0.0376577	2.72957e-16	0.00136857	0.00353443	0.390943	0	7.8688e-08	Polyp of female genital organs	genitourinary
	622.2	6171	6583	71	741576	0.00496574	0.120908	1.00498	0.96724	3.08584e-16	0.00133455	0.00358705	0.391158	0	2.78837e-07	Mucous polyp of cervix	genitourinary
	623	6127	7623	115	740536	0.419898	0.0959215	1.52181	1.20038e-05	2.29606e-16	0.00135813	0.00354819	0.388289	0	2.04504e-08	Hypertrophy of female genital organs	genitourinary
	624	5598	36102	644	712057	0.805368	0.0446845	2.23752	1.2755e-72	5.32315e-17	0.00180004	0.00515744	0.367196	0	5.45354e-20	Symptoms involving female genital tract	genitourinary
	624.9	5897	18841	345	729318	0.544755	0.057867	1.72419	4.7802e-21	1.65093e-16	0.00170479	0.00340425	0.383625	0	2.43365e-11	stress incontinence, female	genitourinary
	625	5427	53066	815	695093	0.699901	0.0414594	2.01355	6.14377e-64	1.32822e-16	0.00229004	0.00331598	0.357722	0	5.00816e-23	Pain and other symptoms associated with female genital organs	genitourinary
	625.1	6160	3906	82	744253	0.951436	0.113683	2.58942	5.79949e-17	1.96561e-16	0.00141648	0.00346928	0.384718	0	7.85999e-09	Dyspareunia	genitourinary
	626	4944	108935	1298	639224	0.649741	0.0381571	1.91505	5.08728e-65	1.67919e-17	0.00280125	0.00230197	0.347474	0	9.99573e-33	Disorders of menstruation and other abnormal bleeding from female genital tract	genitourinary
	626.1	5151	87987	1091	660172	0.621044	0.0391571	1.86087	1.19235e-56	3.51285e-17	0.00216083	0.00274744	0.355621	0	5.31709e-27	Irregular menstrual cycle/bleeding	genitourinary
	626.11	6082	8459	160	739700	1.04425	0.0833362	2.84126	5.08008e-36	1.92908e-16	0.000939428	0.0040547	0.390579	0	1.24658e-10	Absent or infrequent menstruation	genitourinary
	626.12	5693	42387	549	705772	0.473755	0.0478847	1.60601	4.43514e-23	1.38775e-16	0.00199832	0.00316794	0.370492	0	6.96195e-14	Excessive or frequent menstruation	genitourinary
	626.13	5704	39577	538	708582	0.646122	0.0489326	1.90813	8.28488e-40	5.37301e-17	0.00137166	0.00323779	0.40054	0	3.64316e-16	Irregular menstrual cycle	genitourinary
	626.14	6089	11102	153	737057	0.589369	0.0841916	1.80285	2.55358e-12	1.8605e-16	0.00148079	0.00349449	0.378786	0	2.43086e-09	Irregular menstrual bleeding	genitourinary
	626.2	5912	26662	330	721497	0.585666	0.0598947	1.79619	1.39588e-22	8.91417e-17	0.00218372	0.00287459	0.367749	0	6.09145e-12	Dysmenorrhea	genitourinary
	626.4	6182	6553	60	741606	0.0442269	0.131204	1.04522	0.736054	3.00982e-16	0.00134719	0.00356834	0.390841	0	2.34582e-07	Premenstrual tension syndromes	genitourinary
	626.8	6163	6807	79	741352	0.38768	0.115018	1.47356	0.000750002	2.43306e-16	0.00131121	0.00347789	0.391987	0	5.06623e-08	Infertility, female	genitourinary
	627	5017	83177	1225	664982	0.415645	0.0378606	1.51535	4.86054e-28	3.52887e-17	0.00237903	0.00322328	0.369321	0	3.31626e-20	Menopausal and postmenopausal disorders	genitourinary
	627.1	5942	16975	300	731184	0.442846	0.0619035	1.55713	8.4406e-13	2.24662e-16	0.00153399	0.00356284	0.399064	0	2.09015e-10	Postmenopausal bleeding	genitourinary
	627.2	5382	57279	860	690880	0.359008	0.0408274	1.43191	1.45234e-18	5.41273e-17	0.00207826	0.00323419	0.380716	0	1.21639e-14	Symptomatic menopause	genitourinary
	627.21	6143	5853	99	742306	0.313989	0.103384	1.36887	0.00238843	2.56816e-16	0.00141412	0.00354166	0.387289	0	4.98703e-08	Symptomatic artificial menopause	genitourinary
	627.22	5805	20408	437	727751	0.596255	0.0523921	1.81531	5.22166e-30	8.8999e-17	0.00185265	0.00326071	0.388675	0	1.29523e-12	Need for Hormone replacement therapy (postmenopausal)	genitourinary
	627.3	6012	16308	230	731851	0.161156	0.0697466	1.17487	0.0208554	2.49943e-16	0.0013767	0.00362032	0.386716	0	4.19747e-08	Postmenopausal atrophic vaginitis	genitourinary
	627.5	6178	3822	64	744337	0.321465	0.127767	1.37915	0.0118687	2.75851e-16	0.00139247	0.00352281	0.389246	0	8.60769e-08	Premature menopause and other ovarian failure	genitourinary
	628	5784	24398	458	723761	0.879323	0.0515065	2.40927	2.39561e-65	2.0578e-16	0.0020047	0.00283875	0.378049	0	6.32181e-17	Ovarian cyst	genitourinary
	634	6054	13047	188	735112	0.739503	0.0770411	2.09489	8.08697e-22	3.53004e-16	0.000980444	0.00311167	0.403784	0	2.3718e-10	Miscarriage; stillbirth	pregnancy complications
	634.1	6139	6289	103	741870	0.849759	0.102074	2.33908	8.43579e-17	3.33794e-16	0.00106502	0.00327417	0.392598	0	4.22689e-09	Missed abortion/Hydatidiform mole	pregnancy complications
	635	6060	10075	182	738084	1.01338	0.078638	2.75489	5.35403e-38	3.10211e-16	0.000876499	0.00360632	0.392366	0	4.7061e-11	Hemorrhage during pregnancy; childbirth and postpartum	pregnancy complications
	635.2	6102	7145	140	741014	1.08865	0.0887696	2.97026	1.41755e-34	2.76284e-16	0.000985025	0.00392229	0.402162	0	2.91925e-10	Antepartum hemorrhage, abruptio placentae, and placenta previa	pregnancy complications
	635.3	6179	3130	63	745029	1.08723	0.129597	2.96604	4.89118e-17	3.23579e-16	0.00107793	0.00319088	0.380201	0	1.41022e-08	Placenta previa and abruptio placenta	pregnancy complications
	636	5834	23865	408	724294	1.05423	0.0561741	2.86975	1.40313e-78	2.83164e-16	0.000882434	0.00361916	0.40452	0	3.4174e-17	Early or threatened labor; hemorrhage in early pregnancy	pregnancy complications
	636.1	6094	6558	148	741601	1.24127	0.0867402	3.46002	1.88806e-46	2.4085e-16	0.00129882	0.00431333	0.381783	0	1.01397e-10	Threatened premature labor	pregnancy complications
	636.2	6154	4191	88	743968	1.13001	0.11038	3.09568	1.34779e-24	2.64016e-16	0.00119119	0.00326577	0.385978	0	3.77089e-09	Early onset of delivery	pregnancy complications
	636.3	6055	10982	187	737177	0.958888	0.0777443	2.60879	5.95185e-35	2.46378e-16	0.00121024	0.00333652	0.395049	0	4.93247e-11	Hemorrhage in early pregnancy	pregnancy complications
	638	5986	11639	256	736520	1.28151	0.0682436	3.60207	1.13364e-78	1.49376e-15	0.000301944	0.00441971	0.4273	0	8.98619e-14	Other high-risk pregnancy	pregnancy complications
	642	6105	7944	137	740215	0.912793	0.0894087	2.49127	1.8031e-24	3.95241e-16	0.00137908	0.00326317	0.402466	0	7.30905e-10	Hypertension complicating pregnancy, childbirth, and the puerperium	pregnancy complications
	642.1	6183	3396	59	744763	0.899868	0.133492	2.45928	1.57325e-11	3.38241e-16	0.00131105	0.0033108	0.386348	0	2.29953e-08	Preeclampsia and eclampsia	pregnancy complications
	643	6127	3966	115	744193	1.52164	0.098148	4.57974	3.28275e-54	2.3958e-16	0.00125881	0.00502418	0.376422	0	3.28704e-10	Excessive vomiting in pregnancy	pregnancy complications
	643.1	6179	2420	63	745739	1.35573	0.130146	3.8796	2.07297e-25	2.78053e-16	0.00119771	0.00440179	0.387531	0	9.40456e-09	Hyperemesis gravidarum	pregnancy complications
	644	6141	4808	101	743351	1.20328	0.103846	3.33103	4.78623e-31	6.01517e-16	0.000479941	0.00497441	0.385783	0	1.58918e-09	Anemia during pregnancy	pregnancy complications
	645	6139	8200	103	739959	0.665624	0.102282	1.9457	7.63097e-11	2.14901e-16	0.00117044	0.0033484	0.389072	0	8.20787e-09	Late pregnancy and failed induction	pregnancy complications
	646	5873	15216	369	732943	1.51892	0.0597137	4.56729	9.90051e-143	1.2766e-15	0.000493685	0.00576298	0.388311	0	1.36972e-18	Other complications of pregnancy NEC	pregnancy complications
	647	6088	4307	154	743852	1.79121	0.0865	5.99671	2.95533e-95	1.4948e-15	0.000816961	0.00565276	0.404988	0	1.23394e-11	Infectious and parasitic complications affecting pregnancy	pregnancy complications
	647.1	6112	3748	130	744411	1.71395	0.0930047	5.55087	7.73237e-76	7.38117e-16	0.00100161	0.00492881	0.41723	0	8.23127e-11	Infections of genitourinary tract during pregnancy	pregnancy complications
	649	5756	23013	486	725146	1.37358	0.0536924	3.94944	2.40177e-144	3.02291e-15	0.000431794	0.0042799	0.414807	0	2.5453e-22	Other conditions or status of the mother complicating pregnancy, childbirth, or the puerperium	pregnancy complications
	649.1	6101	7727	141	740432	0.983993	0.0883693	2.67512	8.47349e-29	1.27775e-15	0.000498593	0.00315317	0.395306	0	4.4738e-10	Diabetes or abnormal glucose tolerance complicating pregnancy	pregnancy complications
	650	5971	21410	271	726749	0.713682	0.0659699	2.04149	2.81961e-27	1.0525e-16	0.000621972	0.00292461	0.383807	0	9.17627e-12	Normal delivery	pregnancy complications
	652	6094	12207	148	735952	0.559416	0.0858828	1.74965	7.3314e-11	2.30151e-16	0.00129813	0.00337457	0.399531	0	3.41067e-09	Malposition and malpresentation of fetus or obstruction	pregnancy complications
	653	6099	8318	143	739841	0.95657	0.0878018	2.60275	1.22228e-27	4.38754e-16	0.00102826	0.00366429	0.400639	0	4.43217e-10	Problems associated with amniotic cavity and membranes	pregnancy complications
	654	6061	10385	181	737774	0.90015	0.0784889	2.45997	1.89939e-30	8.49838e-16	0.000683132	0.0038363	0.409489	0	1.02397e-10	Other and unspecified complications of birth; puerperium affecting management of mother	pregnancy complications
	654.1	6020	12811	222	735348	0.930552	0.0717171	2.53591	1.68914e-38	6.44161e-16	0.00128442	0.00383377	0.402568	0	1.05406e-11	Abnormality of organs and soft tissues of pelvis complicating pregnancy, childbirth, or the puerperium	pregnancy complications
	654.2	6180	5266	62	742893	0.514748	0.129993	1.67322	7.5008e-05	2.28343e-16	0.00152907	0.00330885	0.386533	0	4.83985e-08	Rhesus isoimmunization in pregnancy	pregnancy complications
	655	5820	26799	422	721360	0.990122	0.055659	2.69156	8.58947e-71	3.8288e-16	0.000727237	0.00320243	0.402762	0	4.10274e-17	Known or suspected fetal abnormality affecting management of mother	pregnancy complications
	655.1	6136	6528	106	741631	0.93587	0.10121	2.54943	2.31346e-20	2.45561e-16	0.00120305	0.00370558	0.378257	0	2.64209e-09	Abnormality in fetal heart rate or rhythm	pregnancy complications
	656	6011	14584	231	733575	0.962642	0.070775	2.61861	3.92612e-42	6.05272e-16	0.00123942	0.00300716	0.40278	0	7.98494e-10	Other perinatal conditions of fetus or newborn	pregnancy complications
	661	6098	11639	144	736520	0.603205	0.0868956	1.82797	3.8734e-12	2.40447e-16	0.00103626	0.0032388	0.387507	0	4.6786e-09	Fetal distress and abnormal forces of labor	pregnancy complications
	663	6054	13967	188	734192	0.696655	0.0772714	2.00703	1.95632e-19	1.33828e-16	0.00100333	0.00325195	0.392799	0	3.10292e-10	Umbilical cord complications during labor and delivery	pregnancy complications
	665	5989	22973	253	725186	0.526877	0.0679662	1.69364	9.04241e-15	1.13555e-16	0.000950683	0.00297969	0.391543	0	2.06857e-10	Obstetrical/birth trauma	pregnancy complications
	669	6119	6065	123	742094	1.15381	0.0944229	3.17024	2.44359e-34	1.71794e-16	0.00125963	0.0036785	0.39809	0	5.63904e-10	Complications of labor and delivery NEC	pregnancy complications
	674	6176	1539	66	746620	1.85818	0.128417	6.41205	1.87787e-47	4.24997e-16	0.00139999	0.00464487	0.402085	0	4.67209e-09	Other complications of the puerperium NEC	pregnancy complications
	676	6179	3775	63	744384	0.936583	0.129649	2.55125	5.04738e-13	1.74837e-16	0.00128572	0.00341701	0.376139	0	1.7741e-08	Other disorders of the breast associated with childbirth and disorders of lactation	pregnancy complications
	681	1964	95828	4278	652331	2.50135	0.0280595	12.199	0	4.61451e-14	0.424205	0.00142814	0.259208	1.01501e-213	0.0184064	Superficial cellulitis and abscess	dermatologic
	681.1	5271	21495	971	726664	1.585	0.0360625	4.8793	0	6.902e-17	0.00732629	0.00161937	0.391138	0	8.26208e-08	Cellulitis and abscess of fingers/toes	dermatologic
	681.2	5811	4735	431	743424	2.23565	0.0525922	9.35256	0	8.27434e-16	0.00216299	0.00537831	0.364835	0	5.50278e-07	Cellulitis and abscess of face/neck	dermatologic
	681.3	5126	16430	1116	731729	2.01885	0.0344896	7.52965	0	3.62947e-16	0.00615012	0.00482944	0.367385	0	0.000693761	Cellulitis and abscess of arm/hand	dermatologic
	681.5	3815	33626	2427	714533	2.36944	0.0277662	10.6914	0	1.87691e-14	0.0556509	0.00124362	0.339451	1.50324e-266	0.0396977	Cellulitis and abscess of leg, except foot	dermatologic
	681.6	5571	7989	671	740170	2.19672	0.0433822	8.99542	0	7.66018e-15	0.00225895	0.00238122	0.333807	0	0.000103214	Cellulitis and abscess of foot, toe	dermatologic
	681.7	4985	13725	1257	734434	2.37907	0.0331342	10.7948	0	2.75838e-13	0.00720779	0.0124382	0.344356	3.42222e-302	4.90017e-08	Cellulitis and abscess of trunk	dermatologic
	686	3865	29933	2377	718226	2.4465	0.027163	11.5479	0	4.54695e-15	0.0420616	0.00306363	0.535033	1.35643e-243	1.34163e-07	Other local infections of skin and subcutaneous tissue	dermatologic
	686.1	5690	6853	552	741306	2.19814	0.0468113	9.00827	0	1.63584e-15	0.00437159	0.00387661	0.36794	0	2.22051e-10	Carbuncle and furuncle	dermatologic
	686.2	5779	19648	463	728511	1.15885	0.049906	3.18627	2.81767e-119	4.44766e-17	0.00288287	0.00207611	0.388737	0	1.10335e-08	Impetigo	dermatologic
	686.3	6166	4056	76	744103	0.873822	0.117225	2.39605	9.03952e-14	2.27539e-16	0.00162988	0.00344803	0.393163	0	4.37478e-07	Pilonidal cyst	dermatologic
	686.4	6154	2843	88	745316	1.1268	0.109583	3.08577	8.44136e-25	2.72416e-16	0.00147206	0.00343284	0.381891	0	2.63326e-07	Pyogenic granuloma	dermatologic
	687	3668	78631	2574	669528	1.46447	0.0268279	4.32524	0	3.4431e-18	0.0065515	0.00288028	0.27204	1.00239e-217	1.65805e-15	Symptoms affecting skin	dermatologic
	687.1	4230	78067	2012	670092	1.20221	0.0277378	3.32745	0	2.82988e-19	0.0024814	0.00148923	0.335284	1.03468e-280	2.46219e-14	Rash and other nonspecific skin eruption	dermatologic
	687.2	5409	25150	833	723009	1.18594	0.0383137	3.27376	2.28217e-210	3.47527e-17	0.00304246	0.00356554	0.391624	0	6.12258e-11	Localized superficial swelling, mass, or lump	dermatologic
	687.3	6013	2401	229	745758	2.08923	0.0713246	8.07866	1.3188e-188	1.80676e-16	0.00187005	0.00429217	0.373485	0	4.32871e-08	Changes in skin texture	dermatologic
	687.4	5124	36438	1118	711721	1.12323	0.033842	3.07476	1.4861e-241	8.33948e-16	0.00206136	0.00421105	0.36411	9.35755e-300	3.10711e-09	Disturbance of skin sensation	dermatologic
	689	3662	101436	2580	646723	1.16449	0.0275735	3.20429	0	2.64962e-22	0.0237442	0.000537935	0.261373	7.34473e-251	4.26031e-11	Disorder of skin and subcutaneous tissue NOS	dermatologic
	690	5955	8768	287	739391	0.979014	0.0619671	2.66183	3.16505e-56	8.64823e-17	0.00168112	0.00313788	0.378371	0	6.87168e-07	Erythematosquamous dermatosis	dermatologic
	690.1	5977	8232	265	739927	0.949617	0.0643163	2.58472	2.47116e-49	9.72736e-17	0.00165325	0.00313958	0.380882	0	6.6942e-07	Seborrheic dermatitis	dermatologic
	691	6077	7231	165	740928	0.834457	0.0801968	2.30356	2.34968e-25	1.53976e-16	0.00141084	0.00396466	0.387668	0	5.0915e-08	Congenital anomalies of skin	dermatologic
	694	5722	25409	520	722750	0.603089	0.0468335	1.82776	6.04121e-38	4.83992e-17	0.0016109	0.00287634	0.396566	0	1.12168e-08	Dyschromia and Vitiligo	dermatologic
	694.2	5784	23564	458	724595	0.538538	0.0495661	1.7135	1.69148e-27	6.28723e-17	0.00157313	0.00299327	0.395594	0	1.82129e-08	Other dyschromia	dermatologic
	695	4656	54412	1586	693747	1.20961	0.0304835	3.35218	0	3.93605e-19	0.00474097	0.00163101	0.290964	1.17096e-304	2.31749e-17	Erythematous conditions	dermatologic
	695.3	5961	19680	281	728479	0.267534	0.0619415	1.30674	1.56644e-05	1.89439e-16	0.00148888	0.00321613	0.381859	0	7.30135e-08	Rosacea	dermatologic
	695.4	6179	2089	63	746070	1.06491	0.129201	2.90058	1.69015e-16	3.37824e-16	0.0013837	0.00369748	0.380298	0	6.28423e-08	Lupus (localized and systemic)	dermatologic
	695.7	5809	13049	433	735110	1.10884	0.0513302	3.03084	1.71612e-103	6.70961e-17	0.00119541	0.00407778	0.407021	0	1.18324e-08	Prurigo and Lichen	dermatologic
	695.8	5672	14519	570	733640	1.31654	0.0457157	3.7305	2.24114e-182	2.06202e-17	0.00344669	0.00344401	0.33235	0	3.43032e-12	Other specified erythematous conditions	dermatologic
	695.9	5748	6398	494	741761	2.00618	0.0494359	7.43489	0	3.74005e-17	0.00275631	0.0022269	0.309641	0	9.17265e-09	Unspecified erythematous condition	dermatologic
	696	5875	18028	367	730131	0.741801	0.0545882	2.09971	4.65241e-42	1.54733e-16	0.00183443	0.00279475	0.370889	0	1.3662e-07	Psoriasis and related disorders	dermatologic
	696.4	5900	15665	342	732494	0.785135	0.0565119	2.1927	6.95983e-44	1.7541e-16	0.0018764	0.0027389	0.369423	0	1.57098e-07	Psoriasis	dermatologic
	696.41	5920	15191	322	732968	0.757497	0.0581197	2.13293	7.90138e-39	1.71359e-16	0.00182298	0.0028105	0.369856	0	1.65025e-07	Psoriasis vulgaris	dermatologic
	696.42	6187	1573	55	746586	1.08927	0.138112	2.97211	3.09874e-15	3.00255e-16	0.00149638	0.00335922	0.384729	0	2.29429e-07	Psoriatic arthropathy	dermatologic
	698	5352	29404	890	718755	1.17547	0.0376564	3.23967	6.52607e-214	2.38915e-17	0.000448888	0.00525188	0.42734	0	5.97537e-18	Pruritus and related conditions	dermatologic
	700	5274	20035	968	728124	1.508	0.0373467	4.5177	0	2.44529e-16	0.00301556	0.0085705	0.334695	0	3.75668e-10	Corns and callosities	dermatologic
	701	4632	70277	1610	677882	0.909192	0.0300573	2.48232	5.44581e-201	1.18691e-18	0.00325563	0.00315947	0.396764	8.26716e-303	8.00649e-13	Other hypertrophic and atrophic conditions of skin	dermatologic
	701.1	5775	14552	467	733607	1.05089	0.0501702	2.8602	2.01752e-97	4.25518e-17	0.00161087	0.00488046	0.389113	0	4.41905e-09	Keratoderma, acquired	dermatologic
	701.2	5787	14400	455	733759	1.09981	0.0498987	3.0036	1.16753e-107	2.53746e-17	0.00210475	0.00303258	0.370265	0	8.56197e-09	Scar conditions and fibrosis of skin	dermatologic
	701.4	6163	4709	79	743450	0.516876	0.114553	1.67678	6.41825e-06	2.29501e-16	0.00115767	0.0037834	0.384557	0	1.50961e-07	Keloid scar	dermatologic
	701.5	6040	3122	202	745037	1.75935	0.0744507	5.80866	1.84778e-123	9.96772e-17	0.00151124	0.00360817	0.349675	0	8.43551e-08	Abnormal granulation tissue	dermatologic
	702	4834	83110	1408	665049	0.363802	0.0327952	1.43879	1.35465e-28	8.52578e-18	0.00269332	0.00219235	0.347804	0	9.69383e-08	Degenerative skin conditions and other dermatoses	dermatologic
	702.1	5614	28782	628	719377	0.468516	0.0440942	1.59762	2.27202e-26	2.90656e-17	0.00213	0.00261009	0.359344	0	3.89444e-06	Actinic keratosis	dermatologic
	702.2	5023	73115	1219	675044	0.325983	0.0342653	1.38539	1.84339e-21	1.95201e-17	0.00227601	0.00249425	0.358869	0	5.34981e-08	Seborrheic keratosis	dermatologic
	703	4916	46587	1326	701572	1.11968	0.0327281	3.06387	1.63034e-256	1.11012e-16	0.00358433	0.00653306	0.417439	0	8.62442e-11	Diseases of nail, NOS	dermatologic
	703.1	5778	9594	464	738565	1.43148	0.0499579	4.18487	1.44427e-180	5.28194e-16	0.00256653	0.00366032	0.352776	0	2.94177e-08	Ingrowing nail	dermatologic
	704	5439	28541	803	719618	1.11624	0.0386767	3.05337	3.69658e-183	8.04518e-18	0.0026981	0.00298867	0.351069	0	3.18345e-11	Diseases of hair and hair follicles	dermatologic
	704.1	6064	8757	178	739402	0.726219	0.0775497	2.06725	7.63666e-21	2.25279e-16	0.00132773	0.00369183	0.384948	0	3.5366e-09	Alopecia	dermatologic
	704.2	6142	5534	100	742625	0.811132	0.102995	2.25045	3.39563e-15	1.80041e-16	0.00162395	0.00341377	0.38614	0	6.18342e-09	Hirsutism	dermatologic
	704.8	5814	14033	428	734126	1.12093	0.0511118	3.06769	1.3186e-106	3.34094e-17	0.00234006	0.00334273	0.357285	0	4.52258e-07	Other specified diseases of hair and hair follicles	dermatologic
	705	5755	15019	487	733140	1.24141	0.0482842	3.46049	8.92726e-146	5.21875e-17	0.00255786	0.00449217	0.359672	0	2.47291e-09	Disorders of sweat glands	dermatologic
	705.1	6118	4824	124	743335	0.985507	0.0922564	2.67917	1.23239e-26	2.01605e-16	0.00135514	0.00347851	0.378483	0	9.45419e-08	Dyshidrosis	dermatologic
	705.3	6102	2782	140	745377	1.80005	0.0886374	6.04993	1.0928e-91	4.82848e-16	0.00178446	0.00594409	0.396824	0	4.30026e-09	Hidradenitis	dermatologic
	705.8	5756	19263	486	728896	0.8978	0.0481202	2.4542	1.09873e-77	6.19186e-17	0.00255322	0.00312395	0.365789	0	4.30777e-08	Hyperhidrosis	dermatologic
	706	4436	111088	1806	637071	0.707065	0.0283766	2.02803	4.84745e-137	3.48391e-19	0.00384505	0.00132695	0.337441	0	3.74545e-10	Diseases of sebaceous glands	dermatologic
	706.1	5757	48822	485	699337	0.409896	0.0493749	1.50666	1.02631e-16	5.3811e-17	0.00167781	0.00252179	0.376713	0	8.03934e-09	Acne	dermatologic
	706.2	5186	53568	1056	694591	0.67497	0.0345699	1.96397	6.76425e-85	1.37504e-17	0.00295958	0.00246921	0.378562	0	1.30371e-07	Sebaceous cyst	dermatologic
	706.8	5733	14775	509	733384	1.05248	0.0480988	2.86473	3.89375e-106	4.19951e-17	0.00137273	0.00350567	0.347308	0	5.41485e-08	Other specified diseases of sebaceous glands	dermatologic
	707	3744	35333	2498	712826	2.55516	0.0299419	12.8734	0	5.95263e-11	0.00832893	0.00779682	0.387085	0	0.00356676	Chronic ulcer of skin	dermatologic
	707.1	4981	10459	1261	737700	2.53565	0.0359919	12.6247	0	3.06144e-14	0.00410705	0.00373662	0.259606	1.37816e-291	2.17819e-05	Decubitus ulcer	dermatologic
	707.2	4309	24969	1933	723190	2.48318	0.0310918	11.9793	0	1.84465e-11	0.00548008	0.00745038	0.448691	0	0.00799527	Chronic ulcer of leg or foot	dermatologic
	707.3	5228	8306	1014	739853	2.57995	0.0377384	13.1964	0	1.5319e-14	0.00358851	0.00368094	0.436105	0	9.87975e-07	Chronic ulcer of unspecified site	dermatologic
	709	6044	7566	198	740593	0.891911	0.0740613	2.43979	2.11421e-33	2.97852e-16	0.00146453	0.00364578	0.39439	0	3.38806e-09	Diffuse diseases of connective tissue	dermatologic
	709.2	6160	3730	82	744429	0.64481	0.113367	1.90562	1.28669e-08	3.21069e-16	0.00134844	0.00363328	0.389119	0	4.56134e-08	Sicca syndrome	dermatologic
	709.6	6183	796	59	747363	1.79022	0.136681	5.99077	3.38988e-39	1.9085e-16	0.00142832	0.00374534	0.428155	0	6.36484e-08	Other specified diffuse diseases of connective tissue	dermatologic
	709.7	6185	2411	57	745748	0.841198	0.135271	2.31914	5.0161e-10	2.88705e-16	0.0014293	0.00365727	0.388701	0	7.67019e-08	Unspecified diffuse connective tissue disease	dermatologic
	710	5006	7541	1236	740618	2.942	0.0350685	18.9537	0	1.87502e-10	0.00582287	0.00531845	0.414634	0	0.0557596	Osteomyelitis, periostitis, and other infections involving bone	musculoskeletal
	710.1	5022	6491	1220	741668	3.08167	0.0357348	21.7948	0	1.30305e-09	0.00433696	0.00587864	0.458477	0	0.354774	Osteomyelitis	musculoskeletal
	710.11	5542	2511	700	745648	3.26855	0.0463854	26.2733	0	5.89503e-11	0.00280245	0.00397146	0.363819	0	0.0361899	Acute osteomyelitis	musculoskeletal
	710.12	5524	2418	718	745741	3.37381	0.0462231	29.1895	0	4.55666e-12	0.00449435	0.00235477	0.292632	0	0.0116187	Chronic osteomyelitis	musculoskeletal
	710.19	5270	4445	972	743714	3.18838	0.0396055	24.2491	0	1.28067e-10	0.00321645	0.00609863	0.466103	0	0.121409	Unspecified osteomyelitis	musculoskeletal
	711	5683	3008	559	745151	2.90662	0.0491414	18.2948	0	5.55163e-15	0.00333955	0.00250784	0.329806	0	0.000412696	Arthropathy associated with infections	musculoskeletal
	711.1	5725	2295	517	745864	3.08099	0.0519165	21.78	0	9.82913e-15	0.00295799	0.00227937	0.351343	0	0.000582318	Pyogenic arthritis	musculoskeletal
	712	6039	570	203	747589	3.45666	0.0847605	31.711	0	1.8371e-14	0.00111022	0.00338592	0.34354	0	2.65168e-06	Infective connective tissue disorders	musculoskeletal
	713	6079	1253	163	746906	2.45104	0.0857322	11.6004	9.08363e-180	5.63667e-14	0.00171956	0.0037715	0.358511	0	6.88456e-07	Arthropathy associated with other disorders classified elsewhere	musculoskeletal
	713.5	6093	985	149	747174	2.60246	0.0907943	13.4969	1.09607e-180	8.94137e-14	0.00165999	0.00380976	0.362768	0	1.36617e-06	Arthropathy associated with neurological disorders	musculoskeletal
	714	5828	13633	414	734526	0.978094	0.0523451	2.65938	6.49611e-78	6.19768e-16	0.00196513	0.00329107	0.376438	0	3.68247e-09	Rheumatoid arthritis and other inflammatory polyarthropathies	musculoskeletal
	714.1	5966	7053	276	741106	1.14081	0.0634078	3.12931	2.26489e-72	1.12407e-15	0.00174962	0.00343332	0.37608	0	4.76404e-09	Rheumatoid arthritis	musculoskeletal
	715	5732	15569	510	732590	1.09836	0.0473829	2.99923	7.17719e-119	2.13182e-16	0.00250983	0.00294984	0.34315	0	7.62373e-09	Other inflammatory spondylopathies	musculoskeletal
	715.1	5974	7880	268	740279	1.17012	0.06394	3.22239	8.2208e-75	1.64821e-16	0.00193049	0.00333492	0.367185	0	8.14535e-09	Sacroiliitis NEC	musculoskeletal
	716	5087	40007	1155	708152	1.0199	0.034473	2.77293	2.28946e-192	8.79899e-16	0.00295063	0.00382588	0.404898	0	2.81374e-09	Other arthropathies	musculoskeletal
	716.1	6170	2822	72	745337	0.831761	0.120697	2.29736	5.52824e-12	2.53007e-16	0.0013788	0.00355945	0.395235	0	1.47087e-07	Unspecified polyarthropathy or polyarthritis	musculoskeletal
	716.2	6186	1724	56	746435	0.94422	0.137188	2.57081	5.87422e-12	2.73284e-16	0.00140212	0.00361729	0.410567	0	3.08764e-07	Unspecified monoarthritis	musculoskeletal
	716.9	5217	35084	1025	713075	0.998158	0.0360431	2.71328	8.36454e-169	9.2668e-16	0.00259953	0.00371058	0.382382	0	5.15188e-09	Arthropathy NOS	musculoskeletal
	717	6078	8173	164	739986	0.443903	0.0811494	1.55878	4.49535e-08	2.91039e-16	0.0013842	0.00357536	0.400195	0	1.23923e-07	Polymyalgia Rheumatica	musculoskeletal
	720	5036	36265	1206	711894	1.14867	0.0342559	3.154	1.64028e-246	4.09097e-16	0.00252611	0.00411758	0.390088	1.59979e-307	4.36965e-07	Spinal stenosis	musculoskeletal
	720.1	5201	32166	1041	715993	1.07882	0.0362085	2.9412	4.59074e-195	3.97533e-16	0.00221758	0.00417618	0.384974	0	3.49541e-07	Spinal stenosis of lumbar region	musculoskeletal
	721	4319	64922	1923	683237	1.21591	0.0292559	3.37336	0	1.15671e-16	0.00789476	0.00401395	0.334575	5.02758e-288	1.38138e-09	Spondylosis and allied disorders	musculoskeletal
	721.1	4410	61113	1832	687046	1.20672	0.0296139	3.34249	0	1.03926e-16	0.00729046	0.00407607	0.33896	6.15917e-290	5.54437e-10	Spondylosis without myelopathy	musculoskeletal
	721.2	6079	4527	163	743632	1.13315	0.081413	3.10543	4.88784e-44	4.65077e-16	0.00147295	0.00338818	0.389951	0	5.21889e-07	Spondylosis with myelopathy	musculoskeletal
	721.8	6072	3361	170	744798	1.42285	0.0803853	4.14891	4.16876e-70	1.71132e-16	0.0017333	0.00316738	0.382083	0	6.54046e-07	Other allied disorders of spine	musculoskeletal
	722	3997	85549	2245	662610	1.15874	0.0278627	3.18592	0	4.47549e-16	0.01449	0.00136733	0.388948	4.38487e-282	1.68258e-08	Intervertebral disc disorders	musculoskeletal
	722.1	5718	12532	524	735627	1.41722	0.0468486	4.12563	5.05405e-201	5.09828e-17	0.00265948	0.00243556	0.376538	0	3.19734e-07	Displacement of intervertebral disc	musculoskeletal
	722.6	4256	73680	1986	674479	1.12668	0.0287654	3.08539	0	5.85238e-16	0.0105706	0.00154539	0.398165	3.88079e-289	5.54223e-09	Degeneration of intervertebral disc	musculoskeletal
	722.7	6139	3718	103	744441	0.970483	0.10116	2.63922	8.50982e-22	1.95489e-16	0.00152501	0.00332824	0.386793	0	3.96891e-07	Intervertebral disc disorder with myelopathy	musculoskeletal
	722.8	6047	4700	195	743459	1.31875	0.0747628	3.73874	1.23402e-69	4.59863e-16	0.00176373	0.00294553	0.3788	0	6.46847e-07	Postlaminectomy syndrome	musculoskeletal
	722.9	5808	11069	434	737090	1.2674	0.051157	3.55162	1.67726e-135	2.63319e-16	0.0024507	0.00259367	0.418434	0	3.34023e-07	Other and unspecified disc disorder	musculoskeletal
	723	5908	14482	334	733677	0.826276	0.0571888	2.28479	2.57318e-47	1.49312e-16	0.00186782	0.00292469	0.380308	0	1.95896e-08	Other disorders of cervical region	musculoskeletal
	723.1	6093	6596	149	741563	0.840929	0.0841845	2.31852	1.70099e-23	1.6753e-16	0.00160676	0.0033582	0.384663	0	1.23245e-07	Torticollis	musculoskeletal
	724	5058	50647	1184	697512	0.898661	0.0331015	2.45631	2.62486e-162	1.28856e-16	0.00372489	0.00292653	0.390627	0	2.07476e-11	Other and unspecified disorders of back	musculoskeletal
	724.1	5821	17956	421	730203	0.768198	0.0515546	2.15588	3.26321e-50	4.58469e-16	0.00161096	0.00344	0.388049	0	1.99614e-09	Disorders of sacrum	musculoskeletal
	724.2	6036	8834	206	739325	0.702693	0.0722929	2.01918	2.47581e-22	2.14648e-16	0.00147106	0.00348639	0.378052	0	1.8422e-08	Disorders of coccyx	musculoskeletal
	724.8	5570	26142	672	722017	0.961553	0.0416002	2.61576	3.33776e-118	1.84212e-16	0.00331242	0.00320082	0.421579	0	3.19585e-08	Other symptoms referable to back	musculoskeletal
	724.9	6035	4248	207	743911	1.48522	0.0729698	4.41594	4.28747e-92	1.61227e-16	0.00186959	0.00297211	0.395504	0	1.21722e-07	Other unspecified back disorders	musculoskeletal
	726	3531	141386	2711	606773	0.870024	0.0265554	2.38697	2.01055e-235	1.99935e-17	0.00745022	0.00233774	0.296422	1.89069e-273	2.78143e-11	Peripheral enthesopathies and allied syndromes	musculoskeletal
	726.1	4788	64777	1454	683382	0.861102	0.0312263	2.36577	2.14873e-167	2.06725e-17	0.00481227	0.00440449	0.314961	1.91535e-305	4.85968e-17	Enthesopathy	musculoskeletal
	726.2	6025	11008	217	737151	0.565017	0.070089	1.75948	7.54108e-16	2.05127e-16	0.00142307	0.00349645	0.382228	0	1.74396e-07	Synoviopathy	musculoskeletal
	726.3	5579	25226	663	722933	0.904397	0.0421421	2.47044	3.63248e-102	5.10922e-17	0.00270952	0.00281134	0.358513	0	7.13804e-06	Bursitis	musculoskeletal
	726.4	5786	16398	456	731761	0.94554	0.0499498	2.5742	6.48193e-80	7.91329e-17	0.00227284	0.00319672	0.356018	0	1.52492e-09	Calcaneal spur; Exostosis NOS	musculoskeletal
	727	4231	95301	2011	652858	0.876435	0.0279982	2.40232	4.21614e-215	5.64804e-17	0.00424164	0.00254585	0.361546	1.86047e-289	5.70507e-13	Other disorders of synovium, tendon, and bursa	musculoskeletal
	727.1	5158	51495	1084	696664	0.75785	0.0342743	2.13368	2.46091e-108	1.51537e-16	0.00181425	0.00290988	0.386266	0	1.79027e-11	Synovitis and tenosynovitis	musculoskeletal
	727.2	6066	3597	176	744562	1.58153	0.0792936	4.86238	1.64906e-88	2.01608e-16	0.00164607	0.00367194	0.362745	0	1.17165e-07	Bursitis disorders	musculoskeletal
	727.4	5859	20151	383	728008	0.593131	0.053632	1.80965	1.97701e-28	1.8292e-16	0.0017311	0.00339286	0.386867	0	8.22055e-09	Ganglion and cyst of synovium, tendon, and bursa	musculoskeletal
	727.5	6061	6586	181	741573	0.824409	0.0772394	2.28053	1.35529e-26	1.72016e-16	0.00158664	0.00356938	0.381906	0	4.87441e-08	Rupture of synovium	musculoskeletal
	727.6	5962	9569	280	738590	0.840353	0.0625593	2.31718	3.87958e-41	5.21417e-16	0.00165228	0.00362361	0.380447	0	1.03237e-06	Rupture of tendon, nontraumatic	musculoskeletal
	727.7	6096	4365	146	743794	1.087	0.0854776	2.96536	4.77122e-37	2.20892e-16	0.00167749	0.0033451	0.368599	0	1.02463e-07	Contracture of tendon (sheath)	musculoskeletal
	727.8	6168	3801	74	744358	0.625919	0.11836	1.86996	1.23481e-07	3.2075e-16	0.00145242	0.00354688	0.391889	0	2.55672e-07	Plica syndrome	musculoskeletal
	728	5878	16119	364	732040	0.733833	0.0548522	2.08305	8.09135e-41	1.50247e-16	0.00163399	0.00322758	0.36689	0	6.58065e-08	Disorders of muscle, ligament, and fascia	musculoskeletal
	728.7	5477	44359	765	703800	0.479508	0.0393434	1.61528	3.61294e-34	9.23227e-17	0.00171121	0.00278951	0.359117	0	1.00675e-08	Fasciitis	musculoskeletal
	728.71	6163	4327	79	743832	0.343294	0.114985	1.40958	0.00283065	2.8577e-16	0.00138916	0.00352924	0.387659	0	4.35296e-07	Contracture of palmar fascia [Dupuytren's disease]	musculoskeletal
	729	4264	36484	1978	711675	1.8563	0.0287652	6.40003	0	1.42166e-16	0.0102279	0.00848178	0.326423	5.67617e-241	3.47102e-12	Other disorders of soft tissues	musculoskeletal
	729.3	6163	887	79	747272	2.06252	0.11927	7.86576	5.32475e-67	2.61304e-16	0.00149451	0.00358956	0.410469	0	5.88153e-08	Panniculitis	musculoskeletal
	731	6067	2511	175	745648	1.65234	0.0801263	5.21915	1.75516e-94	4.29038e-16	0.00156349	0.00325914	0.373089	0	4.55444e-08	Osteitis deformans and osteopathies associated with other disorders classified elsewhere	musculoskeletal
	732	6146	5879	96	742280	0.715914	0.104303	2.04606	6.70686e-12	2.03263e-16	0.00156967	0.00357804	0.394687	0	3.10755e-07	Osteochondropathies	musculoskeletal
	732.1	6178	4192	64	743967	0.674414	0.127277	1.96288	1.16565e-07	2.31383e-16	0.00149221	0.00354782	0.391577	0	2.7027e-07	Juvenile osteochondrosis	musculoskeletal
	733	5044	42656	1198	705503	1.01824	0.0348307	2.76832	7.17864e-188	1.55662e-17	0.00315304	0.00297701	0.336687	8.84424e-300	9.04442e-26	Other disorders of bone and cartilage	musculoskeletal
	733.4	6076	2834	166	745325	1.64877	0.081679	5.20057	1.30102e-90	3.39808e-16	0.00157834	0.00342059	0.384296	0	2.11903e-07	Aseptic necrosis of bone	musculoskeletal
	733.6	6126	4622	116	743537	0.978351	0.0954678	2.66007	1.20868e-24	1.61613e-16	0.00137022	0.00379009	0.39699	0	2.41751e-08	Costochondritis	musculoskeletal
	733.8	5990	5574	252	742585	1.47173	0.0661686	4.35677	1.34439e-109	7.79093e-16	0.00185526	0.00330766	0.377022	0	5.9888e-08	Malunion and nonunion of fracture	musculoskeletal
	733.9	6121	6105	121	742054	0.54623	0.0929304	1.72673	4.15672e-09	2.28482e-16	0.00150582	0.00358588	0.389864	0	2.18329e-07	Chondromalacia	musculoskeletal
	735	4498	66668	1744	681491	1.08067	0.0295727	2.94664	2.32617e-292	6.27483e-18	0.00760656	0.00652993	0.333497	2.15729e-295	2.35386e-16	Acquired foot deformities	musculoskeletal
	735.1	5871	13681	371	734478	0.932415	0.054603	2.54064	2.22975e-65	2.1955e-16	0.00170334	0.00495564	0.384569	0	2.40186e-08	Flat foot	musculoskeletal
	735.2	5218	30032	1024	718127	1.17858	0.0362534	3.24977	7.78575e-232	1.2583e-17	0.00409662	0.0035182	0.347449	0	4.35009e-13	Acquired toe deformities	musculoskeletal
	735.21	5411	21669	831	726490	1.25125	0.0397452	3.49469	1.54625e-217	3.46105e-17	0.00306683	0.00409294	0.364973	0	7.49945e-13	Hammer toe (acquired)	musculoskeletal
	735.23	6118	4745	124	743414	0.78677	0.0923387	2.19629	1.58892e-17	1.91557e-16	0.0015637	0.00343567	0.382221	0	1.18917e-07	Hallux rigidus	musculoskeletal
	735.3	5636	23527	606	724632	0.877551	0.0442993	2.405	2.4607e-87	6.05136e-17	0.00234154	0.00454912	0.358838	0	1.03981e-12	Hallux valgus (Bunion)	musculoskeletal
	736	5740	17860	502	730299	1.02088	0.0475784	2.77565	3.9379e-102	1.04049e-16	0.00203383	0.003801	0.379389	0	7.52189e-08	Other acquired deformities of limbs	musculoskeletal
	736.2	6173	4020	69	744139	0.472847	0.122462	1.60456	0.000112839	2.80156e-16	0.00135873	0.00367594	0.390742	0	2.87271e-07	Acquired deformities of finger	musculoskeletal
	736.4	6143	3343	99	744816	0.929733	0.103597	2.53383	2.84595e-19	2.59791e-16	0.00141132	0.00370627	0.387808	0	1.70845e-07	Genu valgum or varum (acquired)	musculoskeletal
	736.6	6117	4778	125	743381	0.906352	0.0920029	2.47528	6.76358e-23	2.83063e-16	0.0015519	0.00323028	0.380982	0	1.00188e-07	Unequal leg length (acquired)	musculoskeletal
	737	5904	10956	338	737203	1.06089	0.0574211	2.88895	3.24119e-76	4.71562e-17	0.00188468	0.00291213	0.361778	0	7.50086e-10	Curvature of spine	musculoskeletal
	737.1	6125	3667	117	744492	1.0415	0.0953646	2.83346	9.12515e-28	1.45346e-16	0.00148885	0.00335914	0.38287	0	6.50333e-08	Kyphosis (acquired)	musculoskeletal
	737.3	6025	6268	217	741891	1.1227	0.0710241	3.07314	2.77085e-56	1.04371e-16	0.00168949	0.00333479	0.378268	0	2.88058e-09	Kyphoscoliosis and scoliosis	musculoskeletal
	738	5560	22058	682	726101	1.03442	0.0417983	2.81349	3.25803e-135	4.09816e-16	0.00226636	0.00318903	0.39462	0	1.16262e-08	Other acquired musculoskeletal deformity	musculoskeletal
	738.4	5756	14840	486	733319	1.04422	0.048779	2.84118	1.14522e-101	2.17299e-16	0.00196047	0.00319379	0.403784	0	1.08565e-08	Acquired spondylolisthesis	musculoskeletal
	739	6021	5668	221	742491	1.26902	0.0703575	3.55736	1.00329e-72	1.61249e-16	0.0016327	0.0034938	0.385377	0	1.0824e-07	Contracture of joint	musculoskeletal
	740	2881	154317	3361	593842	1.31505	0.0302777	3.72492	0	4.32975e-16	0.0227052	0.00381648	0.328694	3.31099e-258	2.24618e-13	Osteoarthrosis	musculoskeletal
	740.1	3697	86633	2545	661526	1.31055	0.0287377	3.70823	0	6.86688e-17	0.0205412	0.00294496	0.292046	9.66606e-239	9.12698e-12	Osteoarthritis; localized	musculoskeletal
	740.11	4074	70196	2168	677963	1.24691	0.0290622	3.47959	0	6.54435e-17	0.0138003	0.00292329	0.313993	7.62942e-250	7.6667e-12	Osteoarthrosis, localized, primary	musculoskeletal
	740.12	5960	6749	282	741410	1.18679	0.0627591	3.27656	9.3791e-80	5.68042e-16	0.00179656	0.00401194	0.389505	0	1.00929e-06	Osteoarthrosis, localized, secondary	musculoskeletal
	740.2	5542	17600	700	730559	1.19936	0.0432829	3.31798	5.33443e-169	5.48261e-17	0.00206677	0.00368701	0.344741	0	7.16344e-11	Osteoarthrosis, generalized	musculoskeletal
	740.3	5713	21553	529	726606	0.651085	0.048356	1.91762	2.53333e-41	1.63058e-16	0.00157606	0.00416307	0.39289	0	3.51497e-09	Osteoarthrosis involving more than one site, but not specified as generalized	musculoskeletal
	740.9	3715	107592	2527	640567	1.16356	0.0302919	3.20132	0	1.18742e-16	0.00960748	0.0042734	0.395864	5.76886e-291	2.34265e-12	Osteoarthrosis NOS	musculoskeletal
	741	3546	98700	2696	649459	1.30262	0.0266557	3.67892	0	1.51664e-18	0.019197	0.0029977	0.327452	1.64957e-246	4.82653e-12	Symptoms and disorders of the joints	musculoskeletal
	741.1	6180	1693	62	746466	1.18201	0.130536	3.26092	1.36537e-19	2.67857e-16	0.00144555	0.00348796	0.390408	0	1.87025e-07	Ankylosis of joint	musculoskeletal
	741.2	5535	31689	707	716470	0.735841	0.0407069	2.08724	4.87643e-73	8.2062e-17	0.00222318	0.00318344	0.363094	0	1.79266e-08	Stiffness of joint	musculoskeletal
	741.3	5199	19560	1043	728599	1.62569	0.0366662	5.08191	0	4.17526e-17	0.00314462	0.00410139	0.320448	4.49618e-305	1.05199e-11	Difficulty in walking	musculoskeletal
	741.4	4787	46018	1455	702141	1.21832	0.0309115	3.38151	0	3.61382e-17	0.00599896	0.00403946	0.361736	3.85741e-295	2.77845e-08	Joint effusions	musculoskeletal
	741.5	6178	1298	64	746861	1.36999	0.129954	3.9353	5.52641e-26	2.73147e-16	0.001371	0.00346622	0.382033	0	3.56187e-07	Hemarthrosis	musculoskeletal
	742	5105	42874	1137	705285	1.0225	0.0335256	2.78013	2.68035e-204	6.25187e-16	0.00496502	0.00316268	0.352812	1.78541e-306	6.21528e-10	Derangement of joint, non-traumatic	musculoskeletal
	742.1	6192	1710	50	746449	1.01621	0.144607	2.76271	2.10433e-12	2.5111e-16	0.00143269	0.00348858	0.382237	0	4.29723e-07	Loose body in joint	musculoskeletal
	742.2	6119	3990	123	744169	1.18656	0.0929605	3.27579	2.60077e-37	2.87077e-16	0.00166482	0.00377035	0.389556	0	1.19554e-07	Pathological, developmental or recurrent dislocation	musculoskeletal
	742.8	6174	2359	68	745800	1.02241	0.124112	2.7799	1.75331e-16	2.42145e-16	0.00150735	0.00356905	0.391299	0	3.18791e-07	Articular cartilage disorder	musculoskeletal
	742.9	5248	37461	994	710698	0.99557	0.0353635	2.70627	2.23496e-174	8.60163e-16	0.00401912	0.00334043	0.359169	0	4.80709e-10	Other derangement of joint	musculoskeletal
	743	4951	45980	1291	702179	1.09279	0.0349512	2.98257	1.35199e-214	1.41527e-17	0.00161367	0.00317515	0.342971	0	6.01435e-27	Osteoporosis, osteopenia and pathological fracture	musculoskeletal
	743.1	5433	26375	809	721784	0.957458	0.0420163	2.60507	6.05806e-115	3.59615e-17	0.00111944	0.00368005	0.367201	0	3.17233e-21	Osteoporosis	musculoskeletal
	743.11	5454	24664	788	723495	0.977884	0.0423856	2.65882	9.02911e-118	4.05013e-17	0.00111819	0.00364886	0.364053	0	5.10666e-21	Osteoporosis NOS	musculoskeletal
	743.12	6178	2286	64	745873	0.809359	0.129082	2.24647	3.60829e-10	2.6579e-16	0.00131927	0.00365262	0.398383	0	3.27791e-08	Senile osteoporosis	musculoskeletal
	743.2	5669	18455	573	729704	1.1588	0.046483	3.18611	3.55833e-137	1.57441e-16	0.00173062	0.00337183	0.360215	0	3.69038e-11	Pathologic fracture	musculoskeletal
	743.21	5920	10151	322	738008	1.05759	0.0599296	2.87941	1.07008e-69	2.22721e-16	0.00142337	0.00360796	0.371774	0	4.82149e-09	Pathologic fracture of vertebrae	musculoskeletal
	743.4	6131	3899	111	744260	0.992801	0.0977187	2.69878	2.99754e-24	2.341e-16	0.00162935	0.00312408	0.384501	0	2.00863e-08	Stress fracture	musculoskeletal
	743.9	6037	4319	205	743840	1.36306	0.0734765	3.90812	8.01795e-77	1.29961e-16	0.00167354	0.00400894	0.366815	0	9.62925e-09	Osteopenia or other disorder of bone and cartilage	musculoskeletal
	745	1112	348155	5130	400004	1.31902	0.0341188	3.73975	0	2.18717e-16	0.0207094	0.00455056	0.343112	5.93609e-202	1.80341e-12	Pain in joint	musculoskeletal
	747	5815	14237	427	733922	1.0772	0.0512782	2.93645	5.66088e-98	2.16971e-16	0.00146888	0.00316288	0.368624	0	5.07172e-07	Cardiac and circulatory congenital anomalies	congenital anomalies
	747.1	5908	11357	334	736802	1.05749	0.057429	2.87914	1.01623e-75	2.12062e-16	0.00147409	0.00301067	0.375263	0	5.4101e-07	Cardiac congenital anomalies	congenital anomalies
	747.11	6078	5535	164	742624	1.04915	0.0807058	2.85521	1.22936e-38	2.41656e-16	0.00140865	0.00321828	0.381153	0	1.84729e-07	Cardiac shunt/ heart septal defect	congenital anomalies
	747.12	6148	3729	94	744430	0.936739	0.105749	2.55165	8.13527e-19	2.74378e-16	0.00139864	0.00332251	0.384367	0	4.61459e-07	Valvular heart disease/ heart chambers	congenital anomalies
	747.2	6156	2612	86	745547	1.05598	0.111179	2.8748	2.13796e-21	3.09582e-16	0.00140048	0.00359413	0.386226	0	2.47855e-07	Congenital anomalies of peripheral vascular system	congenital anomalies
	750	6070	5661	172	742498	0.987161	0.0789891	2.6836	7.71035e-36	2.62435e-16	0.00165555	0.00300199	0.383885	0	9.03183e-08	Digestive congenital anomalies	congenital anomalies
	750.1	6173	2255	69	745904	0.932608	0.123495	2.54113	4.29274e-14	2.96076e-16	0.00145194	0.00332267	0.384261	0	2.61172e-07	Upper gastrointestinal congenital anomalies	congenital anomalies
	750.2	6137	3308	105	744851	1.0424	0.10057	2.83601	3.58057e-25	2.94656e-16	0.00151689	0.00327122	0.391875	0	7.19607e-08	Lower gastrointestinal congenital anomalies	congenital anomalies
	750.21	6173	2455	69	745704	0.903569	0.123344	2.4684	2.37883e-13	3.04146e-16	0.0014656	0.00339682	0.390731	0	1.14329e-07	Congenital anomalies of intestine	congenital anomalies
	751	6036	8728	206	739431	0.950261	0.0720032	2.58639	9.0703e-40	2.12774e-16	0.00163647	0.00328217	0.390564	0	3.32838e-07	Genitourinary congenital anomalies	congenital anomalies
	751.1	6175	3986	67	744173	0.770547	0.124521	2.16095	6.08997e-10	2.63284e-16	0.0014974	0.00356476	0.380518	0	2.31474e-07	Congenital anomalies of genital organs	congenital anomalies
	751.2	6119	4195	123	743964	1.03802	0.0929893	2.82363	6.19996e-29	2.54024e-16	0.00138712	0.0033774	0.391185	0	3.94577e-07	Congenital anomalies of urinary system	congenital anomalies
	751.21	6162	2643	80	745516	1.04519	0.115043	2.84395	1.03459e-19	2.79594e-16	0.00132525	0.00343616	0.387155	0	4.06051e-07	Cystic kidney disease	congenital anomalies
	752	6172	3157	70	745002	0.804607	0.121982	2.23582	4.22116e-11	3.14668e-16	0.00136434	0.00364796	0.383572	0	1.85491e-07	Nervous system congenital anomalies	congenital anomalies
	753	6134	6386	108	741773	0.352921	0.0982594	1.42322	0.000328492	2.40047e-16	0.00129646	0.00351757	0.38758	0	1.71495e-07	Congenital anomalies of the eye	congenital anomalies
	753.2	6171	3870	71	744289	0.352895	0.120821	1.42318	0.00349134	2.59733e-16	0.0013051	0.00353762	0.390381	0	1.95041e-07	Congenital anomalies of posterior segment of eye	congenital anomalies
	754	6082	5735	160	742424	0.934462	0.081749	2.54584	2.9315e-30	2.15314e-16	0.00152175	0.00331243	0.381822	0	1.55544e-07	Congenital musculoskeletal deformities of spine	congenital anomalies
	754.2	6140	3007	102	745152	1.08619	0.102254	2.96297	2.34131e-26	2.45756e-16	0.00148695	0.00342241	0.392836	0	1.32636e-07	Spondylolisthesis, congenital	congenital anomalies
	755	5897	16202	345	731957	0.859125	0.0563399	2.36109	1.673e-52	5.974e-17	0.00207198	0.0039926	0.369789	0	1.50583e-08	Congenital anomalies of limbs	congenital anomalies
	755.1	5988	11201	254	736958	0.872593	0.0651084	2.39311	5.87318e-41	7.31703e-17	0.00186895	0.00403715	0.37949	0	3.22083e-08	Congenital deformities of feet	congenital anomalies
	755.6	6174	3774	68	744385	0.776886	0.123646	2.17469	3.31778e-10	2.51142e-16	0.00154244	0.00365915	0.384229	0	1.4272e-07	Other congenital anomalies of lower limb, including pelvic girdle	congenital anomalies
	756	5992	7291	250	740868	1.1887	0.0659912	3.2828	1.54219e-72	1.51093e-16	0.00176816	0.00365794	0.390792	0	3.48725e-08	Other congenital musculoskeletal anomalies	congenital anomalies
	756.5	6033	5050	209	743109	1.28556	0.0721939	3.61669	6.23272e-71	2.1405e-16	0.00165261	0.00380871	0.391076	0	3.90849e-08	Congenital osteodystrophies	congenital anomalies
	759	6188	2601	54	745558	0.863143	0.138623	2.3706	4.76884e-10	2.64266e-16	0.00136009	0.0033699	0.386394	0	1.99669e-07	Other and unspecified congenital anomalies	congenital anomalies
	760	1795	293661	4447	454498	1.07683	0.0286801	2.93536	0	1.87734e-15	0.00728554	0.00432097	0.343558	1.98426e-259	9.95702e-15	Back pain	symptoms
	761	3802	128848	2440	619311	0.863005	0.0266817	2.37027	1.66042e-229	3.85738e-17	0.00343645	0.0018624	0.333928	5.02209e-283	6.90799e-15	Cervicalgia	symptoms
	763	4585	70240	1657	677919	0.907337	0.02981	2.47772	1.765e-203	1.84351e-16	0.00462567	0.00261881	0.340348	6.42319e-301	9.9393e-08	Thoracic or lumbosacral neuritis or radiculitis, unspecified	symptoms
	764	5185	42094	1057	706065	0.904143	0.0347449	2.46982	2.7695e-149	4.70139e-17	0.00291035	0.00365967	0.376437	0	3.7238e-10	Sciatica	symptoms
	765	5496	33451	746	714708	0.76157	0.0397482	2.14164	8.00745e-82	1.07512e-16	0.00223518	0.00294985	0.382915	0	1.82428e-07	Cervical radiculitis	symptoms
	766	5513	23964	729	724195	1.07187	0.0404121	2.92084	5.18686e-155	2.19761e-16	0.00228781	0.00272523	0.387875	0	1.17572e-08	Neuralgia, neuritis, and radiculitis NOS	symptoms
	767	6101	8493	141	739666	0.487081	0.0862814	1.62756	1.64933e-08	1.80881e-16	0.00154242	0.00325343	0.383867	0	1.02298e-07	Cervicocranial/Cervicobrachial syndrome	symptoms
	769	4915	89652	1327	658507	0.46496	0.0314546	1.59195	1.91543e-49	6.06583e-18	0.00434575	0.00117697	0.33943	0	1.73498e-08	Nonallopathic lesions NEC	symptoms
	770	4363	95538	1879	652621	0.820215	0.0284389	2.27099	6.52239e-183	5.76018e-18	0.00411084	0.00164383	0.330866	4.61593e-298	1.98358e-15	Myalgia and myositis unspecified	symptoms
	771	3723	56812	2519	691347	1.77457	0.0275935	5.89777	0	1.0817e-16	0.00467935	0.011897	0.26437	8.37486e-220	3.20588e-10	Musculoskeletal symptoms referable to limbs	symptoms
	771.1	3625	58423	2617	689736	1.86363	0.027487	6.44712	0	2.59984e-17	0.0284826	0.0134401	0.275954	7.51837e-239	7.92526e-12	Swelling of limb	symptoms
	771.2	5981	10175	261	737984	0.775601	0.0648436	2.1719	5.68068e-33	3.15103e-16	0.00133258	0.00385676	0.378503	0	1.88593e-08	Cramp of limb	symptoms
	772	4496	38884	1746	709275	1.65057	0.0297897	5.20995	0	2.15584e-17	0.00265657	0.00423253	0.339325	1.26015e-278	1.23807e-13	Symptoms of the muscles	symptoms
	772.1	6100	3628	142	744531	1.2257	0.0872806	3.40654	8.48197e-45	2.14129e-16	0.00146986	0.00339315	0.401654	0	1.1877e-07	Muscular wasting and disuse atrophy	symptoms
	772.2	5491	35690	751	712469	0.828957	0.0395459	2.29093	1.46223e-97	1.97621e-17	0.00312197	0.00232978	0.351367	0	3.30462e-09	Spasm of muscle	symptoms
	772.3	4703	27982	1539	720177	1.77851	0.0319293	5.92104	0	4.27493e-18	0.00250393	0.00623746	0.309453	8.50854e-277	2.78437e-12	Muscle weakness	symptoms
	772.4	6088	2455	154	745704	1.60741	0.085257	4.98986	2.7408e-79	2.80448e-16	0.00140388	0.00393333	0.400445	0	1.13047e-06	Rhabdomyolysis	symptoms
	772.6	6019	4458	223	743701	1.31759	0.0709105	3.73443	4.57063e-77	4.0651e-16	0.00126239	0.00375905	0.41004	0	2.21573e-07	Facial weakness	symptoms
	773	1220	327508	5022	420651	1.37429	0.0327919	3.95228	0	4.92059e-16	0.0118404	0.00767648	0.334563	1.02213e-227	2.59735e-17	Pain in limb	symptoms
	780	5752	9673	490	738486	1.55478	0.0486099	4.73405	1.77091e-224	3.50724e-17	0.00132398	0.0040904	0.391537	0	9.09001e-08	Hypothermia/Chills	symptoms
	781	4970	32897	1272	715262	1.38597	0.0332494	3.99872	0	2.74872e-16	0.00308223	0.00385304	0.352185	1.05359e-306	2.13267e-09	Symptoms involving nervous and musculoskeletal systems	symptoms
	781.1	6159	2201	83	745958	0.996577	0.113759	2.70899	1.94487e-18	2.02085e-16	0.00137967	0.00360347	0.38167	0	7.54976e-08	Loss of height	symptoms
	781.2	6022	5655	220	742504	1.20948	0.0705171	3.35175	6.11246e-66	3.21216e-16	0.00162274	0.00445245	0.392145	0	3.23546e-08	Abnormal posture	symptoms
	782	3918	41195	2324	706964	1.98461	0.0289864	7.27621	0	4.0252e-19	0.0187077	0.00397929	0.248384	1.54817e-209	6.08249e-15	Symptoms involving skin and other integumentary tissue	symptoms
	782.3	2878	119632	3364	628527	1.72709	0.0287301	5.62426	0	5.46825e-16	0.0177939	0.0053382	0.333192	1.09252e-285	1.47031e-20	Edema	symptoms
	782.6	5988	13180	254	734979	0.58642	0.0654563	1.79754	3.27781e-19	1.285e-16	0.00176179	0.00328923	0.382907	0	1.85441e-09	Pallor and flushing	symptoms
	783	3556	130379	2686	617780	1.22619	0.0258734	3.4082	0	1.12294e-17	0.00401254	0.00118872	0.272129	0	1.01932e-07	Fever of unknown origin	symptoms
	785	2127	235063	4115	513096	1.19482	0.0276291	3.30295	0	1.03169e-15	0.000989379	0.00780481	0.296725	2.45755e-210	2.61889e-26	Abdominal pain	symptoms
	788	4723	66450	1519	681709	0.921585	0.0307506	2.51327	2.43661e-197	6.76074e-16	0.00223863	0.00420949	0.361031	0	2.44507e-08	Syncope and collapse	symptoms
	789	3308	118160	2934	629999	1.39578	0.0262549	4.0381	0	1.42727e-15	0.00356955	0.0130909	0.413002	3.53773e-255	3.43997e-37	Nausea and vomiting	symptoms
	790	3853	60716	2389	687443	1.57639	0.0279356	4.83748	0	6.26737e-17	0.000624812	0.00976888	0.475097	6.43297e-218	5.64188e-10	Nonspecific findings on examination of blood	symptoms
	790.1	5933	8147	309	740012	1.21975	0.060536	3.38635	2.73555e-90	4.10724e-16	0.00111205	0.00438826	0.42437	0	3.3229e-09	Elevated sedimentation rate	symptoms
	790.6	3641	94561	2601	653598	1.31035	0.0277832	3.70747	0	5.04703e-17	0.000413322	0.00670826	0.436847	1.12314e-270	4.66651e-09	Other abnormal blood chemistry	symptoms
	790.8	5905	4792	337	743367	1.75955	0.0585139	5.80984	1.17037e-198	2.28612e-16	0.00184495	0.00465962	0.375028	0	4.77174e-08	Elevated C-reactive protein (CRP)	symptoms
	790.9	6058	2802	184	745357	1.59894	0.0782376	4.94781	7.83835e-93	3.01158e-16	0.00174434	0.00314797	0.361415	0	3.0841e-07	Abnormal arterial blood gases	symptoms
	791	5734	3245	508	744914	2.84838	0.0516212	17.2598	0	2.98484e-12	0.00188147	0.00389874	0.533658	0	0.000558664	Gangrene	symptoms
	792	5924	21232	318	726927	0.769119	0.0607759	2.15787	1.04971e-36	1.76935e-16	0.00174632	0.00270621	0.388755	0	6.16279e-13	Abnormal Papanicolaou smear of cervix and cervical HPV	genitourinary
	792.1	5966	18046	276	730113	0.808559	0.0649005	2.24467	1.25792e-35	1.68751e-16	0.00162568	0.00279575	0.378644	0	2.4586e-12	Papanicolaou smear of cervix or vagina with atypical squamous cells	genitourinary
	793	5063	26361	1179	721798	1.43067	0.0339378	4.18152	0	2.25836e-16	0.00269787	0.00350111	0.303045	1.69045e-287	1.07343e-05	Nonspecific abnormal findings on radiological and other examination of musculoskeletal system	symptoms
	793.2	5055	35502	1187	712657	1.10405	0.0343682	3.01635	2.03158e-226	9.84832e-16	0.00160586	0.0033584	0.356697	3.10285e-300	3.18877e-05	Nonspecific abnormal findings on radiological and other examination of other intrathoracic organs (echocardiogram, etc)	symptoms
	794	6097	4147	145	744012	1.09	0.0862284	2.97427	1.25722e-36	1.8186e-16	0.00153196	0.00356398	0.405413	0	9.23673e-08	Abnormal results of other function studies (bladder, pancreas, placenta, spleen, etc)	symptoms
	795	6129	4809	113	743350	0.847303	0.0966592	2.33335	1.85312e-18	3.43323e-16	0.00145291	0.00329881	0.378125	0	1.95924e-08	Other and nonspecific abnormal cytological, histological and immunological findings	symptoms
	795.8	6191	1976	51	746183	0.650613	0.143001	1.91671	5.37223e-06	3.85826e-16	0.00136082	0.00352224	0.388392	0	1.46761e-07	Abnormal tumor markers	symptoms
	796	5707	27174	535	720985	0.386467	0.0494894	1.47177	5.76052e-15	1.69271e-16	0.0015056	0.00305658	0.381592	0	0.00545282	Elevated prostate specific antigen [PSA]	genitourinary
	797	5969	4711	273	743448	1.66623	0.0646866	5.29218	2.58875e-146	1.84911e-15	0.00134543	0.00374117	0.494441	0	4.34181e-06	Shock	symptoms
	797.1	6145	2446	97	745713	1.28464	0.105505	3.61335	4.17126e-34	5.0495e-16	0.00133253	0.00370584	0.41309	0	8.46001e-07	Cardiogenic shock	symptoms
	798	1793	240104	4449	508055	1.41497	0.0293479	4.11638	0	6.78554e-20	0.00850954	0.000746922	0.253388	2.97054e-224	8.16387e-31	Malaise and fatigue	symptoms
	798.1	6040	7791	202	740368	0.842832	0.0728087	2.32294	5.45455e-31	1.87035e-16	0.00162715	0.0030587	0.380209	0	2.83865e-08	Chronic fatigue syndrome	symptoms
	799	5804	10954	438	737205	1.30668	0.0519667	3.69387	1.62466e-139	7.79663e-16	0.00130664	0.00359141	0.372239	0	1.03105e-07	Debility unspecified	symptoms
	800	5330	32853	912	715306	1.10562	0.0374674	3.02109	2.22026e-191	9.7367e-16	0.00276596	0.0045333	0.329447	0	7.32822e-11	Fracture of lower limb	injuries & poisonings
	800.1	5848	16364	394	731795	0.912675	0.0550727	2.49098	1.10732e-61	2.20407e-16	0.00145448	0.00409813	0.372656	0	2.98282e-09	Fracture of neck of femur	injuries & poisonings
	800.2	5983	5580	259	742579	1.35924	0.0661746	3.89324	9.41291e-94	4.26975e-16	0.00169676	0.00371073	0.358591	0	1.08741e-08	Fracture of unspecified part of femur	injuries & poisonings
	800.3	5951	8646	291	739513	1.23624	0.0613904	3.44264	3.47657e-90	1.05269e-15	0.00205141	0.00330717	0.370547	0	1.66966e-07	Fracture of tibia and fibula	injuries & poisonings
	801	5441	35617	801	712542	0.889243	0.0385342	2.43329	7.93397e-118	2.04065e-15	0.00372763	0.00266201	0.350941	0	4.6779e-10	Fracture of ankle and foot	injuries & poisonings
	801.1	5936	16537	306	731622	0.641863	0.0594318	1.90002	3.44236e-27	1.18796e-15	0.00178938	0.00325794	0.374453	0	7.9038e-08	Fracture of foot	injuries & poisonings
	802	6076	5502	166	742657	1.00259	0.0811307	2.72532	4.42766e-35	3.0343e-16	0.00152577	0.00352412	0.380242	0	1.98767e-08	Fracture of pelvis	injuries & poisonings
	803	5529	43182	713	704977	0.577987	0.0404291	1.78245	2.30689e-46	4.31531e-16	0.00224465	0.00270896	0.377531	0	1.63939e-09	Fracture of upper limb	injuries & poisonings
	803.1	6014	8344	228	739815	0.92755	0.0691917	2.52831	5.61376e-41	4.86267e-16	0.00155181	0.00376317	0.393915	0	5.4467e-09	Fracture of humerus	injuries & poisonings
	803.2	5804	30644	438	717515	0.439365	0.0502111	1.55172	2.12698e-18	3.19413e-16	0.00178716	0.00293852	0.380101	0	1.32366e-08	Fracture of radius and ulna	injuries & poisonings
	803.21	6161	4978	81	743181	0.440798	0.113457	1.55395	0.000102268	3.2637e-16	0.00137617	0.00355176	0.388683	0	9.64596e-08	Colles' fracture	injuries & poisonings
	803.3	6133	4634	109	743525	0.816722	0.0981771	2.26307	8.88079e-17	3.54599e-16	0.00151471	0.00333768	0.385947	0	5.9648e-07	Fracture of clavicle or scapula	injuries & poisonings
	804	5805	25723	437	722436	0.624624	0.0503831	1.86754	2.6964e-35	4.34512e-16	0.0020959	0.00315749	0.381367	0	2.83377e-06	Fracture of hand or wrist	injuries & poisonings
	805	5647	19482	595	728677	1.05547	0.0447204	2.87332	3.72405e-123	4.30938e-16	0.00175523	0.00298908	0.352935	0	7.87844e-08	Fracture of vertebral column without mention of spinal cord injury	injuries & poisonings
	807	5782	13793	460	734366	1.07753	0.0500973	2.9374	1.29098e-102	3.63343e-16	0.00191922	0.0026165	0.418979	0	1.46954e-05	Fracture of ribs	injuries & poisonings
	809	4784	48058	1458	700101	1.22114	0.0307147	3.39106	0	2.68589e-17	0.00842902	0.00177598	0.335655	1.28041e-301	4.66569e-09	Fracture of unspecified bones	injuries & poisonings
	817	5975	11593	267	736566	0.967089	0.0636977	2.63028	4.62064e-52	3.2403e-16	0.00186228	0.00327423	0.383988	0	4.91161e-07	Concussion	injuries & poisonings
	818	6064	4299	178	743860	1.2052	0.0785482	3.33742	3.91988e-53	9.06051e-16	0.0013847	0.00336533	0.381534	0	8.49628e-07	Intracranial hemorrhage (injury)	injuries & poisonings
	819	5898	11892	344	736267	1.08437	0.0566101	2.95756	8.79688e-82	8.75075e-16	0.00176585	0.00355811	0.387978	0	6.39692e-06	Skull and face fracture and other intercranial injury	injuries & poisonings
	830	5417	53314	825	694845	0.577173	0.0378143	1.781	1.3418e-52	2.3959e-17	0.00346504	0.00202763	0.357047	0	1.00045e-07	Dislocation	injuries & poisonings
	835	5493	37589	749	710570	0.688223	0.0395702	1.99018	9.41034e-68	1.58032e-16	0.00306061	0.00310396	0.367539	0	2.50236e-07	Internal derangement of knee	injuries & poisonings
	836	6161	2144	81	746015	1.18852	0.114537	3.28222	3.16433e-25	3.28153e-16	0.00149246	0.0033753	0.38122	0	4.72697e-07	Traumatic arthropathy	injuries & poisonings
	840	3950	121340	2292	626819	0.886695	0.0267561	2.42709	7.91669e-241	1.40928e-16	0.0115595	0.00192668	0.34739	2.61106e-285	1.37437e-06	Sprains and strains	injuries & poisonings
	840.1	6170	3211	72	744948	0.664937	0.120315	1.94437	3.26457e-08	2.48601e-16	0.00140052	0.00339906	0.388423	0	4.34845e-07	Muscle/tendon sprain	injuries & poisonings
	840.2	5879	15547	363	732612	0.657113	0.0554798	1.92922	2.30623e-32	3.56156e-16	0.00164479	0.00334991	0.38739	0	3.10435e-06	Rotator cuff (capsule) sprain	injuries & poisonings
	840.3	5474	38830	768	709329	0.828041	0.0393559	2.28883	2.83341e-98	2.67729e-16	0.00364379	0.00288863	0.363979	0	4.05862e-08	Joint/ligament sprain	injuries & poisonings
	841	5349	53868	893	694291	0.598307	0.0366075	1.81904	4.81396e-60	4.22058e-17	0.00260728	0.00225313	0.360006	0	2.28156e-07	Sprains and strains of back and neck	injuries & poisonings
	842	6023	10307	219	737852	0.794985	0.0697879	2.21441	4.61321e-30	1.56902e-16	0.00160182	0.00317653	0.376266	0	3.08038e-07	Other sprains and strains	injuries & poisonings
	850	5789	11708	453	736451	1.29818	0.0504771	3.66261	7.3326e-146	4.23718e-16	0.00167856	0.00367257	0.399504	0	9.63748e-08	Hemorrhage or hematoma complicating a procedure	injuries & poisonings
	851	5495	4744	747	743415	2.65326	0.0425366	14.2003	0	1.66361e-15	0.00165435	0.00315641	0.336562	8.74778e-304	1.51807e-05	Complications of transplants and reattached limbs	injuries & poisonings
	853	6151	1213	91	746946	1.93007	0.110988	6.88996	9.84533e-68	2.44837e-16	0.00145508	0.00358942	0.39113	0	2.9145e-07	Complication of colostomy or enterostomy	injuries & poisonings
	854	5432	10271	810	737888	1.98308	0.0403994	7.26508	0	5.73608e-13	0.0010867	0.00330039	0.317273	0	0.00243472	Complications of cardiac/vascular device, implant, and graft	injuries & poisonings
	856	6179	1948	63	746211	1.08329	0.12986	2.95439	7.30505e-17	2.69191e-16	0.00141589	0.00349568	0.383755	0	3.19759e-07	Vascular complications of surgery and medical procedures	injuries & poisonings
	857	5814	5233	428	742926	1.97798	0.0529318	7.22815	1.26743e-305	5.92477e-16	0.00155228	0.00463877	0.321104	0	4.10634e-05	Mechanical complication of unspecified genitourinary device, implant, and graft	injuries & poisonings
	858	5380	15676	862	732483	1.66221	0.038507	5.27093	0	1.96477e-16	0.00501034	0.00259511	0.369078	0	8.41991e-10	Complication of internal orthopedic device	injuries & poisonings
	859	5830	7282	412	740877	1.75083	0.0530217	5.75937	4.06082e-239	1.58065e-16	0.00197901	0.00313324	0.360334	0	3.33507e-08	Complication due to other implant and internal device	injuries & poisonings
	870	4999	38809	1243	709350	1.36793	0.0324794	3.92722	0	9.93231e-18	0.00974913	0.00155919	0.35397	0	0.00418993	Open wounds of head; neck; and trunk	injuries & poisonings
	870.1	6158	3229	84	744930	0.94337	0.111854	2.56862	3.34261e-17	2.33851e-16	0.0014807	0.0036242	0.394915	0	7.78651e-07	Open wound or laceration of eye or eyelid	injuries & poisonings
	870.2	6187	2245	55	745914	0.911896	0.137727	2.48904	3.5674e-11	2.85566e-16	0.0014	0.00342033	0.392385	0	4.535e-07	Open wound of ear	injuries & poisonings
	870.3	5737	20846	505	727313	0.957011	0.0472937	2.6039	4.76808e-91	4.87132e-17	0.00272756	0.00247853	0.364912	0	1.36355e-05	Other open wound of head and face	injuries & poisonings
	870.5	6134	6303	108	741856	0.690831	0.0983849	1.99537	2.19154e-12	2.07278e-16	0.00158235	0.00349418	0.380654	0	5.87402e-07	Open wound of lip and mouth	injuries & poisonings
	871	4355	45768	1887	702391	1.65537	0.0285708	5.23501	0	1.21532e-17	0.0215411	0.000514004	0.354151	5.87767e-269	0.7939	Open wounds of extremities	injuries & poisonings
	871.1	5964	7861	278	740298	1.21664	0.0628821	3.37584	2.11784e-83	2.85608e-16	0.00200319	0.00288438	0.384811	0	1.23194e-05	Open wound of hand except finger(s)	injuries & poisonings
	871.2	5853	17318	389	730841	0.818416	0.0534125	2.26691	5.40444e-53	1.50996e-16	0.00208703	0.00233729	0.382047	0	3.84739e-05	Open wound of finger(s)	injuries & poisonings
	871.3	5829	4076	413	744083	2.39078	0.0540884	10.922	0	6.20851e-16	0.00227388	0.00250609	0.394128	0	2.4513e-05	Open wound of foot except toe(s) alone	injuries & poisonings
	871.4	5991	1917	251	746242	2.4407	0.0694878	11.4811	2.88629e-270	3.63784e-16	0.00181147	0.00299605	0.354212	0	4.39403e-06	Open wound of toe(s)	injuries & poisonings
	872	6057	1263	185	746896	2.59754	0.0814496	13.4307	3.5157e-223	4.96562e-16	0.00141827	0.00403765	0.400709	0	0.000101605	Traumatic amputation	injuries & poisonings
	873	6074	7160	168	740999	0.844875	0.0793947	2.32769	1.91108e-26	2.3809e-16	0.00167169	0.00372362	0.384751	0	1.70112e-07	Broken tooth	injuries & poisonings
	874	6002	1161	240	746998	2.98197	0.0744606	19.7266	0	4.06839e-13	0.00216919	0.0038191	0.346211	0	0.000118866	Complication of amputation stump	injuries & poisonings
	875	5966	2496	276	745663	2.2918	0.0657905	9.89271	7.22998e-266	3.3244e-15	0.00208689	0.00270075	0.335509	0	6.08337e-08	Non-healing surgical wound	injuries & poisonings
	876	6143	1874	99	746285	1.62923	0.104917	5.09995	2.21856e-54	4.40108e-16	0.00149912	0.00317582	0.413235	0	4.12151e-07	Posttraumatic wound infection not elsewhere classified	injuries & poisonings
	907	6126	3832	116	744327	1.12392	0.0956479	3.0769	7.01127e-32	4.81662e-16	0.00153488	0.00324368	0.381813	0	1.31226e-06	Injuries to the nervous system	injuries & poisonings
	910	6181	1763	61	746396	1.23361	0.131658	3.43359	7.26623e-21	2.34459e-16	0.00150417	0.0035211	0.393222	0	3.25062e-07	Superficial injury, infected	injuries & poisonings
	911	5893	3524	349	744635	2.14467	0.0586501	8.53922	9.4989e-293	2.42325e-16	0.00248998	0.00361266	0.390876	0	1.29026e-06	Blister	injuries & poisonings
	912	5504	43146	738	705013	0.425317	0.0400378	1.53008	2.332e-26	8.0818e-17	0.00214293	0.00237383	0.370029	0	9.53502e-07	Insect bite	injuries & poisonings
	913	6079	9183	163	738976	0.550514	0.0803144	1.73414	7.15694e-12	1.88701e-16	0.00155464	0.0033206	0.39462	0	2.58911e-07	Toxic effect of venom	injuries & poisonings
	915	4888	43082	1354	705077	1.26044	0.0315057	3.52698	0	5.60178e-18	0.00801461	0.00175306	0.327317	5.35857e-299	0.000952712	Superficial injury without mention of infection	injuries & poisonings
	916	3556	120201	2686	627958	1.18863	0.0260044	3.28257	0	2.46071e-15	0.0192792	0.00396524	0.35618	1.22521e-288	1.41134e-10	Contusion	injuries & poisonings
	930	5984	7111	258	741048	1.35975	0.0652099	3.89522	1.46516e-96	2.64487e-16	0.0015724	0.0061009	0.401772	0	6.71453e-09	Allergic reaction to food	injuries & poisonings
	931	6169	6624	73	741535	0.148622	0.118652	1.16023	0.210354	2.85951e-16	0.00135635	0.00347091	0.38881	0	2.69215e-07	Contact dermatitis and other eczema due to plants [except food]	dermatologic
	938	5745	21095	497	727064	0.604394	0.0483961	1.83014	8.62843e-36	4.69333e-17	0.00207937	0.00265158	0.371983	0	3.29682e-07	Dermatitis due to solar radiation	dermatologic
	938.1	6179	3148	63	745011	0.691831	0.128319	1.99737	6.98716e-08	2.50954e-16	0.00145529	0.00331956	0.388096	0	2.01848e-07	Acute dermatitis due to solar radiation	dermatologic
	938.2	5911	13941	331	734218	0.507837	0.0583713	1.66169	3.31583e-18	9.7647e-17	0.00168246	0.00311673	0.384811	0	4.6731e-07	Chronic dermatitis due to solar radiation	dermatologic
	939	4011	110683	2231	637476	0.965052	0.027034	2.62492	4.29353e-279	1.15711e-19	0.0015328	0.00150047	0.356728	2.90988e-301	1.06862e-13	Atopic/contact dermatitis due to other or unspecified	dermatologic
	941	6048	6726	194	741433	0.996617	0.0743615	2.7091	5.8603e-41	1.69886e-16	0.0014947	0.00348285	0.393149	0	3.81207e-08	Adverse reaction to serum or vaccine	injuries & poisonings
	946	6155	4048	87	744111	0.702651	0.109535	2.0191	1.40981e-10	2.53752e-16	0.00134954	0.00380721	0.38625	0	1.72448e-07	Anaphylactic shock NOS	injuries & poisonings
	947	5845	21496	397	726663	0.708354	0.0526952	2.03065	3.409e-41	1.19739e-16	0.000892017	0.00332726	0.40227	0	3.91926e-09	Urticaria	dermatologic
	949	5312	29935	930	718224	1.20683	0.0365038	3.34286	1.10717e-239	4.342e-17	0.00288496	0.00407978	0.369454	0	4.63096e-13	Allergies, other	injuries & poisonings
	952	6089	2232	153	745927	1.82249	0.0853547	6.18726	3.73779e-101	2.6035e-16	0.00158827	0.00359463	0.406678	0	6.71297e-07	Spinal cord injury without evidence of spinal bone injury	injuries & poisonings
	958	6023	2715	219	745444	1.94292	0.0724352	6.97912	1.74649e-158	1.5887e-16	0.00163695	0.00315369	0.388574	0	2.06888e-06	Certain early complications of trauma or procedure	injuries & poisonings
	960	4535	52339	1707	695820	1.39079	0.0295127	4.01801	0	4.50799e-17	0.0211722	0.0012954	0.381824	2.37457e-290	1.82058e-23	Poisoning by antibiotics	injuries & poisonings
	960.1	5959	3544	283	744615	2.09746	0.0640951	8.14542	7.09016e-235	9.34329e-17	0.00187755	0.00285585	0.451181	0	2.64731e-10	Adverse effects of antibacterials (not penicillins)	injuries & poisonings
	960.2	5291	36685	951	711474	1.0171	0.0361816	2.76518	7.16377e-174	1.80601e-16	0.00515995	0.00246432	0.396015	0	3.69453e-13	Allergy/adverse effect of penicillin	injuries & poisonings
	961	5574	14814	668	733345	1.47201	0.0430216	4.35797	1.42176e-256	2.69835e-17	0.00387911	0.00309938	0.294899	0	2.5273e-17	Poisoning by other anti-infectives	injuries & poisonings
	961.1	5564	20360	678	727799	1.20386	0.0425471	3.33295	4.01093e-176	3.6088e-17	0.00406963	0.00258987	0.320244	0	8.16209e-17	Poisoning/allergy of sulfonamides	injuries & poisonings
	962	5805	8380	437	739779	1.58393	0.0516552	4.87406	1.74788e-206	9.02387e-16	0.00118906	0.00396156	0.409158	0	2.44908e-08	Poisoning by hormones and synthetic substitutes	injuries & poisonings
	962.1	6113	3059	129	745100	1.40741	0.0918069	4.08536	4.81109e-53	4.23934e-16	0.00133641	0.0034822	0.391581	0	1.83275e-07	Adrenal cortical steroids causing adverse effects in therapeutic use	injuries & poisonings
	962.2	6155	2114	87	746045	1.24159	0.110959	3.46112	4.57978e-29	5.47478e-16	0.00110207	0.00367863	0.396579	0	2.24131e-07	Insulins and antidiabetic agents causing adverse effects in therapeutic use	injuries & poisonings
	962.3	6002	2990	240	745169	1.90749	0.0692067	6.73615	3.15923e-167	2.85442e-16	0.00161564	0.00335553	0.415784	0	2.09346e-08	Hormones and synthetic substitutes causing adverse effects in therapeutic use	injuries & poisonings
	963	5851	15797	391	732362	0.877134	0.0534771	2.404	1.84864e-60	5.01148e-16	0.00186923	0.00281685	0.384974	0	3.36103e-08	Poisoning by primarily systemic agents	injuries & poisonings
	963.1	5872	15047	370	733112	0.862558	0.0548744	2.36921	1.12502e-55	4.9234e-16	0.00183462	0.00282505	0.38448	0	4.44887e-08	Antineoplastic and immunosuppressive drugs causing adverse effects	injuries & poisonings
	964	5949	4280	293	743879	1.72673	0.0634943	5.62225	7.43172e-163	4.94568e-16	0.00170455	0.00328333	0.361945	0	1.1321e-06	Poisoning by agents primarily affecting blood constituents	injuries & poisonings
	964.1	5967	3863	275	744296	1.7514	0.0655133	5.76267	1.91933e-157	4.97445e-16	0.00172719	0.00336066	0.365121	0	1.24726e-06	Anticoagulants causing adverse effects	injuries & poisonings
	965	5136	23853	1106	724306	1.59396	0.0346833	4.92322	0	1.18512e-15	0.00508616	0.00595248	0.379837	4.03431e-302	7.35991e-19	Poisoning by analgesics, antipyretics, and antirheumatics	injuries & poisonings
	965.1	5337	20495	905	727664	1.50084	0.0376713	4.48545	0	3.36971e-16	0.00610388	0.00355773	0.362249	0	2.6206e-18	Opiates and related narcotics causing adverse effects in therapeutic use	injuries & poisonings
	966	6151	2176	91	745983	1.48971	0.108545	4.43582	7.24923e-43	3.3614e-16	0.00145229	0.00344108	0.395612	0	1.136e-07	Poisoning by anticonvulsants and anti-Parkinsonism drugs	injuries & poisonings
	967	6099	3341	143	744818	1.43475	0.0870663	4.19862	5.20349e-61	2.70971e-16	0.00160769	0.00346554	0.393163	0	4.04269e-08	Adverse effects of sedatives or other central nervous system depressants and anesthetics	injuries & poisonings
	969	5996	5131	246	743028	1.75234	0.0672552	5.76811	1.17617e-149	7.74187e-16	0.0021628	0.00572208	0.377022	0	1.33896e-08	Poisoning by psychotropic agents	injuries & poisonings
	972	6026	8127	216	740032	0.819767	0.0713508	2.26997	1.49419e-30	2.9368e-16	0.00120789	0.00373662	0.403407	0	1.29341e-07	Poisoning by agents primarily affecting the cardiovascular system	injuries & poisonings
	972.6	6137	3466	105	744693	0.820833	0.10081	2.27239	3.87554e-16	2.54491e-16	0.0012271	0.00358169	0.396553	0	1.63536e-07	Antihypertensive agents causing adverse effects	injuries & poisonings
	974	6158	2895	84	745264	0.983339	0.112764	2.67337	2.77423e-18	3.21349e-16	0.00134343	0.00377089	0.385322	0	8.20167e-08	Poisoning by water, mineral, and uric acid metabolism drugs	injuries & poisonings
	977	4569	31159	1673	717000	1.782	0.0304912	5.94174	0	4.92171e-15	0.00853736	0.0055979	0.366521	7.89635e-255	9.33645e-23	Personal history of allergy to medicinal agents	injuries & poisonings
	979	5084	43372	1158	704787	1.16241	0.0336266	3.19764	7.58481e-262	3.27409e-16	0.00367807	0.00230649	0.353147	0	2.94836e-13	Adverse drug events and drug allergies	injuries & poisonings
	980	4779	9208	1463	738951	2.87103	0.0325083	17.6552	0	1.21172e-17	0.00763491	0.0015028	0.273428	1.19373e-263	8.92924e-05	Encounter for long-term (current) use of antibiotics	infectious diseases
	990	5943	7112	299	741047	1.21014	0.0613527	3.35394	1.33582e-86	1.38431e-16	0.00171257	0.00327598	0.407048	0	6.62328e-07	Effects radiation NOS	injuries & poisonings
	994	4072	20924	2170	727235	2.64955	0.0299731	14.1477	0	2.0155e-10	0.000779836	0.00457584	0.501744	1.08403e-243	0.0420119	Sepsis and SIRS	injuries & poisonings
	994.1	6101	1026	141	747133	2.39683	0.092024	10.9883	1.50336e-149	3.71979e-16	0.00115332	0.00387389	0.396801	0	8.7324e-07	Systemic inflammatory response syndrome (SIRS)	injuries & poisonings
	994.2	4101	20391	2141	727768	2.65448	0.0301031	14.2176	0	1.9347e-10	0.00082358	0.00481905	0.516715	2.11627e-245	0.039629	Sepsis	injuries & poisonings
	994.21	5678	4395	564	743764	2.41644	0.047984	11.2059	0	1.34628e-13	0.000985588	0.00298789	0.560623	0	2.14471e-05	Septic shock	injuries & poisonings

## Sheet: S3.2 Table
	Table S3.2. PheWAS of SAI - co-occurance. Summary statisitics after removing patients with risk factors. Only sentinel phecodes were studied.
		PheWAS of SAI - co-occurance								PheWAS of SAI - co-occurance, patients with risk factor removed
	phecode	staph #	phecode #	staph + phecode #	none #	b_phecode	se	OR	p_phecode	staph #	phecode #	staph + phecode #	none #	b_phecode	se	OR	p	type	phenotype
	429.1	1939	5768	71	746623	0.949952	0.123237	2.58559	1.27e-14	748	0	0	629574	NA	NA	#VALUE!	NA	riskfactor	Liver replaced by transplant
	585.32	1864	6884	146	745507	1.64257	0.0886672	5.16843	1.3e-76	748	0	0	629574	NA	NA	#VALUE!	NA	sentinel	Cellulitis and abscess of face_neck
	197	1764	33981	246	718410	0.761368	0.0695057	2.1412	6.36e-28	748	0	0	629574	NA	NA	#VALUE!	NA	sentinel	Candidiasis of skin and nails
	250.1	1748	18578	262	733813	1.67465	0.0674877	5.33693	6.31e-136	748	0	0	629574	NA	NA	#VALUE!	NA	riskfactor	Chemotherapy
	851	1585	7463	425	744928	2.81828	0.057473	16.7479	0	748	0	0	629574	NA	NA	#VALUE!	NA	sentinel	Abnormal coagulation profile
	250.25	1582	12434	428	739957	2.21259	0.058298	9.13933	0	748	0	0	629574	NA	NA	#VALUE!	NA	sentinel	Retention of urine
	250.2	1068	79077	942	673314	1.62504	0.0481461	5.0786	9.93e-250	748	0	0	629574	NA	NA	#VALUE!	NA	sentinel	Altered mental status
	580.3	1805	12959	205	739432	1.54414	0.0756384	4.68393	1.24e-92	730	2972	<20	626602	1.52024	0.24035	4.57334	2.53e-10	sentinel	Hyperosmolality and_or hypernatremia
	964.1	1895	7428	115	744963	1.30638	0.09921	3.69279	1.34e-39	728	3583	20	625991	1.19686	0.231354	3.3097	2.3e-07	sentinel	Intestinal infection due to C. difficile
	459.1	1900	4007	110	748384	1.86475	0.100769	6.45433	1.87e-76	727	2181	21	627393	1.69272	0.223878	5.43424	4e-14	sentinel	MRSA pneumonia
	480.13	1944	614	66	751777	3.59649	0.135367	36.4698	1.57e-155	726	306	22	629268	4.14552	0.22866	63.1506	1.86e-73	riskfactor	Lung transplant
	8.52	1906	3079	104	749312	2.08313	0.103594	8.0296	6.2e-90	725	1481	23	628093	2.16174	0.215128	8.68622	9.32e-24	riskfactor	Bone marrow or stem cell transplant
	280.2	1811	6708	199	745683	1.9771	0.0776276	7.22178	4.34e-143	718	3212	30	626362	1.65977	0.189415	5.25809	1.91e-18	sentinel	Carbuncle and furuncle
	681.2	1896	8352	114	744039	1.43182	0.0974613	4.18629	7.35e-49	714	5871	34	623703	1.39874	0.176444	4.05011	2.24e-15	riskfactor	Heart transplant_surgery
	290.2	1874	5955	136	746436	1.70309	0.0920349	5.49088	1.89e-76	714	3163	34	626411	1.83945	0.180043	6.29306	1.67e-24	sentinel	Hemorrhage NOS
	112.3	1778	18911	232	733480	1.40055	0.0718366	4.05743	1.18e-84	705	11593	43	617981	0.960206	0.159022	2.61223	1.56e-09	sentinel	Elevated C-reactive protein (CRP)
	276.11	1833	4983	177	747408	2.04321	0.0823787	7.71532	8.4e-136	703	2405	45	627169	2.25488	0.159525	9.5342	2.31e-45	sentinel	Delirium due to conditions classified elsewhere
	790.8	1830	7938	180	744453	1.77171	0.0799434	5.8809	7.98e-109	703	4846	45	624728	1.70461	0.155824	5.49922	7.48e-28	riskfactor	End stage renal disease
	710.11	1628	3574	382	748817	3.46345	0.0615969	31.927	0	700	1318	48	628256	3.13249	0.15451	22.931	2.19e-91	sentinel	Difficulty in walking
	686.1	1854	15658	156	736733	1.24924	0.0841299	3.48769	7.07e-50	697	11104	51	618470	1.28256	0.14586	3.60586	1.45e-18	sentinel	Anticoagulants causing adverse effects
	270.38	1776	12097	234	740294	1.66948	0.0719212	5.30943	3.39e-119	696	5963	52	623611	1.7438	0.147339	5.71901	2.56e-32	sentinel	Iron deficiency anemia secondary to blood loss (chronic)
	994.21	1773	6134	237	746257	2.30126	0.0723097	9.98671	2.92e-222	696	2470	52	627104	2.5478	0.148937	12.7789	1.33e-65	sentinel	Nephritis and nephropathy without mention of glomerulonephritis
	420.3	1764	5346	246	747045	2.33566	0.0728189	10.3363	9.87e-226	683	2582	65	626992	2.58896	0.137405	13.3159	3.43e-79	sentinel	Other specified disorders of plasma protein metabolism
	355.1	1753	15173	257	737218	1.67045	0.0680539	5.31454	4.78e-133	681	9494	67	620080	1.55738	0.129577	4.74638	2.82e-33	sentinel	Septic shock
	452.2	1730	15302	280	737089	1.52058	0.0668607	4.57486	1.7e-114	681	7884	67	621690	1.5771	0.131754	4.8409	5.1e-33	sentinel	Chronic pain syndrome
	741.3	1705	21570	305	730821	1.34016	0.0655732	3.81964	7.75e-93	678	12919	70	616655	1.19709	0.130163	3.31048	3.68e-20	riskfactor	Type 1 diabetes
	285.2	1502	26043	508	726348	1.85951	0.0561616	6.42062	2.13e-240	677	7182	71	622392	1.85598	0.133683	6.39794	7.99e-44	sentinel	Hypertensive heart disease
	348.8	1668	14648	342	737743	1.90695	0.0627851	6.7325	1.26e-202	674	7249	74	622325	1.9328	0.127599	6.90881	7.88e-52	sentinel	Deep vein thrombosis [DVT]
	592.11	1745	18862	265	733529	1.48414	0.0695734	4.41118	5.73e-101	668	12172	80	617402	1.55331	0.123776	4.7271	4.01e-36	sentinel	Endocarditis
	509.8	1590	22800	420	729591	1.64303	0.0574213	5.1708	4.56e-180	663	11096	85	618478	1.53239	0.119067	4.62924	6.64e-38	sentinel	Acute osteomyelitis
	401.21	1542	21863	468	730528	1.81131	0.0588252	6.11845	3.42e-208	661	9678	87	619896	1.67928	0.123744	5.3617	5.98e-42	sentinel	Dependence on respirator [Ventilator] or supplemental oxygen
	707.1	1525	13404	485	738987	2.43624	0.0580492	11.43	0	658	6027	90	623547	2.26249	0.121757	9.60701	4.49e-77	riskfactor	Complications of transplants and reattached limbs
	599.2	1601	24228	409	728163	1.50813	0.0603712	4.51829	9.84e-138	656	14220	92	615354	1.38099	0.118421	3.97883	2e-31	sentinel	Encephalopathy, not elsewhere classified
	286.9	1618	23490	392	728901	1.54203	0.0599258	4.67408	5.08e-146	651	12160	97	617414	1.64219	0.114361	5.16648	9.25e-47	sentinel	Pyogenic arthritis
	275.3	1431	30940	579	721451	1.84927	0.0526803	6.3552	5.91e-270	645	13122	103	616452	1.65877	0.111078	5.25283	2e-50	sentinel	Muscle weakness
	711.1	1698	3323	312	749068	3.35918	0.0657107	28.7657	0	640	1901	108	627673	3.77461	0.108882	43.5807	2.47e-263	sentinel	Acute cystitis
	772.3	1496	34487	514	717904	1.53754	0.0545408	4.65314	7.6e-175	637	20889	111	608685	1.23009	0.107337	3.42155	2.09e-30	sentinel	Decubitus ulcer
	428.1	1373	26524	637	725867	2.08313	0.0563937	8.02956	1.09e-298	629	11148	119	618426	1.87794	0.112691	6.54	2.37e-62	sentinel	Elevated white blood cell count
	38.2	1521	860	489	751531	5.17825	0.0647062	177.372	0	623	255	125	629319	5.82965	0.120761	340.239	0	sentinel	Diabetes type 2 with peripheral circulatory disorders
	427.7	1490	26789	520	725602	1.88193	0.0523733	6.56617	9.32e-283	616	16072	132	613502	1.78708	0.0976417	5.97201	7.91e-75	sentinel	Gram positive septicemia
	288.2	1467	21632	543	730759	2.10968	0.0523468	8.24563	0	602	11882	146	617692	2.17746	0.094878	8.82389	1.47e-116	sentinel	Anemia of chronic disease
	292.4	1384	38964	626	713427	1.66578	0.0529161	5.28981	1.65e-217	595	22128	153	607446	1.56134	0.0976227	4.76519	1.42e-57	sentinel	Tachycardia NOS
	585.1	1107	52356	903	700035	2.12848	0.051969	8.40205	0	560	23771	188	605803	1.92734	0.095207	6.87122	4.04e-91	sentinel	Disorders of magnesium metabolism
	457.3	968	87608	1042	664783	1.75361	0.0532366	5.77543	5.89e-238	522	46868	226	582706	1.30191	0.0917967	3.67631	1.18e-45	sentinel	Congestive heart failure (CHF) NOS
	250	655	158288	1355	594103	1.69097	0.0511423	5.42474	9.78e-240	491	65181	257	564393	1.13318	0.080873	3.10551	1.32e-44	sentinel	Swelling of limb
	771.1	926	94736	1084	657655	1.79362	0.0472446	6.01119	0	448	61113	300	568461	1.56977	0.0778892	4.80555	2.49e-90	sentinel	Acute renal failure
	782.3	813	128283	1197	624108	1.82188	0.0509614	6.18347	6.57e-280	416	79482	332	550092	1.61803	0.0819737	5.04316	1.01e-86	riskfactor	Type 2 diabetes
	512.7	666	182151	1344	570240	1.49083	0.0503206	4.44079	6.78e-193	371	121216	377	508358	1.15162	0.0768086	3.1633	8.12e-51	sentinel	Encounter for long-term (current) use of aspirin
																		sentinel	Edema
																		sentinel	Shortness of breath
																		riskfactor	All diabetes

## Sheet: S4.1 Table
	Table S4.1. PheWAS of SAI - co-occurance. Summary statisitics after removing patients with risk factors. Only sentinel phecodes were studied.
			general mixed linear model (with correction)			Linear model (no correction)
			age of onset SAI (year) = age of onset of phecode + sex + age last visit + ethnicity			age of onset staph (year) = age of onset of Dx				lifetime counts (all HER from EHR onset)			acute counts (+/- 60 days from SAI onset)
	phecode	counts: SAI+phecode	effect size (phecode)	se	p_dx	effect size (phecode)	se	p-value	r2_lm	risk	compl.	ratio	risk	compl.	ratio	phenotype	category
	8.5	421	0.651761	0.0627851	2.10123e-22	1.002	0.00734144	0	0.979751	151	236	0.639831	45	32	1.40625	Bacterial enteritis	infectious diseases
	8.52	361	0.67115	0.0632	8.21337e-23	0.997677	0.00764454	9.18662e-285	0.981106	128	202	0.633663	42	32	1.3125	Intestinal infection due to C. difficile	infectious diseases
	38.1	463	0.499888	0.066781	4.39789e-13	1.01195	0.0079905	0	0.974896	160	255	0.627451	56	40	1.4	Gram negative septicemia	infectious diseases
	38.2	796	0.855215	0.0397199	6.00419e-76	1.0043	0.00386505	0	0.991468	272	311	0.874598	229	145	1.57931	Gram positive septicemia	infectious diseases
	38.3	1742	0.20477	0.0158879	8.98722e-36	0.960483	0.00699213	0	0.937871	747	505	1.47921	208	177	1.17514	Bacteremia	infectious diseases
	41.2	845	0.264002	0.033799	2.67367e-14	0.993754	0.00810072	0	0.962705	239	346	0.690751	58	67	0.865672	Streptococcus infection	infectious diseases
	41.4	601	0.34288	0.0663062	3.33393e-07	1.01147	0.00725719	0	0.973977	227	294	0.772109	44	25	1.76	E. coli	infectious diseases
	41.9	872	0.279845	0.0197303	7.78943e-41	0.927096	0.00839425	0	0.939102	634	159	3.98742	31	47	0.659574	Infection with drug-resistant microorganisms	infectious diseases
	112.3	1026	0.081258	0.0133396	1.60108e-09	0.88196	0.0102478	0	0.8821	687	305	2.25246	44	57	0.77193	Candidiasis of skin and nails	infectious diseases
	250.22	1726	0.134138	0.0180275	1.61337e-13	0.939241	0.00693961	0	0.918243	1064	569	1.86995	85	66	1.28788	Type 2 diabetes with renal manifestations	endocrine/metabolic
	250.24	1673	0.177366	0.0188807	1.95409e-20	0.963404	0.00696463	0	0.923815	1120	460	2.43478	86	61	1.40984	Type 2 diabetes with neurological manifestations	endocrine/metabolic
	250.25	1167	0.239144	0.0277386	2.34774e-17	0.98193	0.00756269	0	0.940107	633	443	1.42889	70	56	1.25	Diabetes type 2 with peripheral circulatory disorders	endocrine/metabolic
	250.3	2635	0.185048	0.0125552	3.86374e-47	0.963016	0.00513243	0	0.935907	1725	688	2.50727	177	183	0.967213	Insulin pump user	endocrine/metabolic
	251.1	754	0.0488978	0.0136389	0.000359058	0.851756	0.0139596	5.79659e-291	0.834189	467	275	1.69818	23	28	0.821429	Hypoglycemia	endocrine/metabolic
	260.2	548	0.213431	0.0262007	3.42322e-15	0.934385	0.011954	1.35292e-272	0.928146	252	223	1.13004	68	51	1.33333	severe protein-calorie malnutrition	endocrine/metabolic
	260.3	567	0.26092	0.0307756	2.41683e-16	0.961898	0.0095863	0	0.950979	273	248	1.10081	44	46	0.956522	Adult failure to thrive	endocrine/metabolic
	270.3	1041	0.122678	0.0150918	1.3048e-15	0.924775	0.0098338	0	0.90024	590	392	1.5051	65	71	0.915493	Disorders of plasma protein metabolism	endocrine/metabolic
	270.38	876	0.14419	0.0173232	3.60219e-16	0.916882	0.0100426	0	0.910935	471	346	1.36127	64	63	1.01587	Other specified disorders of plasma protein metabolism	endocrine/metabolic
	275.3	2119	0.19715	0.01385	7.94219e-44	0.973031	0.00599001	0	0.930858	1375	587	2.34242	153	93	1.64516	Disorders of magnesium metabolism	endocrine/metabolic
	275.5	1564	0.066739	0.010085	5.10959e-11	0.930692	0.0107827	0	0.835765	1074	392	2.7398	89	56	1.58929	Disorders of calcium/phosphorus metabolism	endocrine/metabolic
	275.53	838	0.144951	0.017845	1.84603e-15	0.924092	0.0109434	0	0.903569	514	249	2.06426	62	34	1.82353	Disorders of phosphorus metabolism	endocrine/metabolic
	276.1	4712	0.0783268	0.00593973	5.82062e-39	0.921372	0.00569719	0	0.857792	3566	772	4.61917	279	123	2.26829	Electrolyte imbalance	endocrine/metabolic
	276.11	557	0.482681	0.0638391	2.14615e-13	1.00582	0.007404	0	0.975217	197	274	0.718978	79	49	1.61224	Hyperosmolality and/or hypernatremia	endocrine/metabolic
	276.12	2252	0.121512	0.0102376	1.82775e-31	0.942786	0.00724687	0	0.892715	1527	509	3	191	83	2.3012	Hyposmolality and/or hyponatremia	endocrine/metabolic
	276.13	1938	0.122972	0.0116352	2.25555e-25	0.920766	0.00778486	0	0.885719	1273	534	2.3839	116	90	1.28889	Hyperpotassemia	endocrine/metabolic
	276.14	3357	0.0721726	0.00681049	8.39669e-26	0.921954	0.00688838	0	0.851828	2415	703	3.43528	173	137	1.26277	Hypopotassemia	endocrine/metabolic
	276.4	1846	0.19551	0.0138576	1.02227e-42	0.935178	0.00628435	0	0.931753	1000	624	1.60256	189	91	2.07692	Acid-base balance disorder	endocrine/metabolic
	276.41	1637	0.19477	0.0151179	5.0036e-36	0.936077	0.00651296	0	0.934663	858	588	1.45918	165	90	1.83333	Acidosis	endocrine/metabolic
	276.42	371	0.154413	0.0320612	2.24179e-06	0.963958	0.0160473	9.74694e-180	0.916209	193	139	1.38849	34	18	1.88889	Alkalosis	endocrine/metabolic
	276.6	1229	0.107268	0.0126462	6.61065e-17	0.898315	0.0110824	0	0.848954	806	365	2.20822	77	92	0.836957	Fluid overload	endocrine/metabolic
	280.2	573	0.403367	0.0549943	8.26265e-13	0.999134	0.00676948	0	0.975854	223	318	0.701258	42	68	0.617647	Iron deficiency anemia secondary to blood loss (chronic)	hematopoietic
	285.1	2161	0.102664	0.010284	6.3492e-23	0.936504	0.00814938	0	0.870936	1433	526	2.72433	164	100	1.64	Acute posthemorrhagic anemia	hematopoietic
	285.2	1857	0.216439	0.0134311	1.72441e-54	0.953574	0.00657906	0	0.92481	1135	575	1.97391	120	136	0.882353	Anemia of chronic disease	hematopoietic
	285.21	1086	0.173094	0.0180728	7.14099e-21	0.929206	0.00892534	0	0.913063	628	406	1.5468	51	68	0.75	Anemia in chronic kidney disease	hematopoietic
	286.9	1546	0.181009	0.01518	2.46494e-31	0.968786	0.00709551	0	0.927831	997	455	2.19121	102	65	1.56923	Abnormal coagulation profile	hematopoietic
	288.2	1633	0.329637	0.0272254	3.1793e-32	1.00848	0.00430037	0	0.974087	747	718	1.04039	162	134	1.20896	Elevated white blood cell count	hematopoietic
	290.2	500	0.15785	0.0300047	2.23773e-07	0.938017	0.0105843	2.72671e-285	0.946265	232	216	1.07407	49	33	1.48485	Delirium due to conditions classified elsewhere	mental disorders
	292.4	2452	0.227309	0.0148606	2.50147e-50	0.969519	0.00421661	0	0.959056	1386	873	1.58763	201	164	1.22561	Altered mental status	mental disorders
	348.8	1251	0.13456	0.0170754	7.85119e-15	0.914989	0.00817125	0	0.919617	540	558	0.967742	142	96	1.47917	Encephalopathy, not elsewhere classified	neurological
	355.1	1109	0.211689	0.0212101	1.70094e-22	0.948273	0.0079129	0	0.930118	767	314	2.44268	40	41	0.97561	Chronic pain syndrome	neurological
	401.2	2939	0.126656	0.0136146	2.74462e-20	0.952729	0.00577813	0	0.909934	1744	949	1.83772	213	94	2.26596	Hypertensive heart and/or renal disease	circulatory system
	401.21	1459	0.144194	0.0227989	3.43459e-10	0.980678	0.007527	0	0.925522	710	658	1.07903	101	74	1.36486	Hypertensive heart disease	circulatory system
	401.22	2133	0.130376	0.0160358	7.50386e-16	0.944492	0.00665015	0	0.911191	1246	722	1.72576	136	78	1.74359	Hypertensive chronic kidney disease	circulatory system
	420.3	553	0.293407	0.0368319	1.33078e-14	0.992182	0.00805036	0	0.970793	224	235	0.953191	66	66	1	Endocarditis	circulatory system
	427.7	1673	0.460952	0.0331705	2.15203e-41	1.00936	0.00357112	0	0.981497	712	796	0.894472	156	135	1.15556	Tachycardia NOS	circulatory system
	428.1	2014	0.291644	0.0276027	2.12569e-25	1.00713	0.00495844	0	0.955707	1053	861	1.223	133	130	1.02308	Congestive heart failure (CHF) NOS	circulatory system
	428.2	621	0.103583	0.0224072	4.65373e-06	0.922168	0.0134323	1.17351e-284	0.888077	382	214	1.78505	37	38	0.973684	Heart failure NOS	circulatory system
	428.3	1263	0.203564	0.0252502	1.82518e-15	0.992413	0.00751319	0	0.936352	739	449	1.64588	92	67	1.37313	Heart failure with reduced EF [Systolic or combined heart failure]	circulatory system
	428.4	1949	0.204445	0.0209536	5.93368e-22	1.00517	0.00617286	0	0.936134	1099	712	1.54354	123	107	1.14953	Heart failure with preserved EF [Diastolic heart failure]	circulatory system
	440.2	951	0.076531	0.0140559	6.69115e-08	0.878047	0.0135421	0	0.823022	646	260	2.48462	74	53	1.39623	Atherosclerosis of the extremities	circulatory system
	440.21	540	0.222073	0.0231506	4.34788e-20	0.939406	0.0131311	7.81321e-263	0.911975	329	167	1.97006	61	37	1.64865	Atherosclerosis of native arteries of the extremities with ulceration or gangrene	circulatory system
	452.2	1066	0.235086	0.0210812	2.75121e-27	0.982925	0.00814199	0	0.936211	659	336	1.96131	74	75	0.986667	Deep vein thrombosis [DVT]	circulatory system
	457.3	3803	0.189652	0.0112431	2.19734e-61	1.01424	0.00502159	0	0.92265	2700	722	3.73961	185	113	1.63717	Encounter for long-term (current) use of aspirin	circulatory system
	458.2	542	0.222928	0.027899	9.44542e-15	0.975215	0.0122056	7.12181e-287	0.927367	308	194	1.58763	28	35	0.8	Iatrogenic hypotension	circulatory system
	458.9	2436	0.114113	0.00982245	2.40171e-30	0.930403	0.00704303	0	0.885254	1558	706	2.2068	174	134	1.29851	Hypotension NOS	circulatory system
	459.1	341	0.520952	0.0701207	9.88858e-13	1.01196	0.00834763	1.31339e-272	0.978363	137	190	0.721053	30	28	1.07143	Hemorrhage NOS	circulatory system
	459.7	609	0.478797	0.0469855	1.5825e-22	1.01316	0.00707758	0	0.972614	250	329	0.759878	51	81	0.62963	Blood vessel replaced	circulatory system
	459.9	2123	0.0708323	0.00886571	2.25088e-15	0.893271	0.00883006	0	0.834405	1382	651	2.12289	92	110	0.836364	Circulatory disease NEC	circulatory system
	480.1	1248	0.0945828	0.0128843	3.95278e-13	0.898553	0.00876596	0	0.899266	697	482	1.44606	121	96	1.26042	Bacterial pneumonia	respiratory
	480.13	130	0.234728	0.0378901	9.91627e-09	0.909845	0.0208684	2.32597e-73	0.942953	84	33	2.54545	36	17	2.11765	MRSA pneumonia	respiratory
	509.1	2431	0.170704	0.0120925	2.34825e-43	0.927758	0.00543542	0	0.930621	1333	841	1.58502	244	126	1.93651	Respiratory failure	respiratory
	509.2	506	0.129119	0.0216035	4.63583e-09	0.91375	0.011974	1.03304e-260	0.927825	230	225	1.02222	47	40	1.175	Respiratory insufficiency	respiratory
	509.3	420	0.134919	0.0232988	1.4667e-08	0.906591	0.0157925	1.55999e-190	0.895638	303	83	3.6506	43	23	1.86957	Pulmonary insufficiency or respiratory failure following trauma and surgery	respiratory
	509.8	1547	0.237132	0.0226696	9.68688e-25	0.984099	0.00560974	0	0.954825	760	698	1.08883	117	116	1.00862	Dependence on respirator [Ventilator] or supplemental oxygen	respiratory
	512.7	5486	0.0907072	0.00622358	3.26336e-47	0.954621	0.00439095	0	0.898678	4303	1028	4.1858	226	163	1.3865	Shortness of breath	respiratory
	580.3	766	0.0687272	0.0147311	3.65985e-06	0.831663	0.014321	3.11241e-277	0.820658	595	144	4.13194	26	29	0.896552	Nephritis and nephropathy without mention of glomerulonephritis	genitourinary
	585.1	3213	0.194907	0.0109839	6.7089e-67	0.959253	0.00498815	0	0.928519	2119	730	2.90274	274	137	2	Acute renal failure	genitourinary
	585.2	731	0.130407	0.0176477	4.24887e-13	0.913719	0.0122957	0	0.887929	488	211	2.3128	45	40	1.125	Renal failure NOS	genitourinary
	585.3	3590	0.133045	0.00973825	2.12243e-41	0.997926	0.00514293	0	0.917735	2612	765	3.41438	174	101	1.72277	Chronic renal failure [CKD]	genitourinary
	585.31	1484	0.162637	0.0186311	7.38595e-18	0.980423	0.00632566	0	0.946457	793	568	1.39613	106	83	1.27711	Renal dialysis	genitourinary
	585.32	552	0.17593	0.0274918	3.44039e-10	0.939587	0.0113452	3.76525e-306	0.928018	350	184	1.90217	27	33	0.818182	End stage renal disease	genitourinary
	592.11	1059	0.23872	0.0460485	2.63389e-07	1.01645	0.00475845	0	0.978827	437	552	0.791667	71	56	1.26786	Acute cystitis	genitourinary
	599.2	1442	0.069818	0.0129697	8.64684e-08	0.925687	0.00998364	0	0.86611	836	495	1.68889	152	78	1.94872	Retention of urine	genitourinary
	681.2	654	0.11653	0.0217233	1.18865e-07	0.981283	0.0124239	8.17517e-308	0.916818	354	214	1.65421	69	20	3.45	Cellulitis and abscess of face/neck	dermatologic
	681.3	1782	0.072521	0.00947417	3.36316e-14	0.9161	0.0094435	0	0.856553	1271	307	4.14007	145	42	3.45238	Cellulitis and abscess of arm/hand	dermatologic
	681.5	3433	0.0768872	0.0066182	1.45965e-30	0.9061	0.00665859	0	0.858267	2539	521	4.87332	311	88	3.53409	Cellulitis and abscess of leg, except foot	dermatologic
	681.6	1045	0.056889	0.0111979	4.54093e-07	0.813455	0.0132243	0	0.79982	818	131	6.24427	62	24	2.58333	Cellulitis and abscess of foot, toe	dermatologic
	681.7	1967	0.0958014	0.0103795	7.65021e-20	0.935845	0.00810456	0	0.884801	1347	391	3.44501	153	67	2.28358	Cellulitis and abscess of trunk	dermatologic
	686.1	1070	0.0539763	0.0121056	9.2301e-06	0.916485	0.0134224	0	0.830875	735	216	3.40278	72	28	2.57143	Carbuncle and furuncle	dermatologic
	695.9	982	0.0357035	0.0114342	0.00185017	0.877344	0.0139271	0	0.813799	627	283	2.21555	71	49	1.44898	Unspecified erythematous condition	dermatologic
	707.1	1768	0.275961	0.01553	1.07386e-64	0.945944	0.00544549	0	0.948811	1093	537	2.03538	178	119	1.4958	Decubitus ulcer	dermatologic
	707.2	2565	0.100547	0.00739239	1.20897e-40	0.858809	0.00773049	0	0.836971	1932	474	4.07595	176	114	1.54386	Chronic ulcer of leg or foot	dermatologic
	707.3	1618	0.116055	0.010159	4.6982e-29	0.882649	0.00931732	0	0.854995	1013	511	1.98239	109	119	0.915966	Chronic ulcer of unspecified site	dermatologic
	710.1	1565	0.122623	0.0114671	1.29669e-25	0.89828	0.0104992	0	0.851956	910	364	2.5	167	119	1.40336	Osteomyelitis	musculoskeletal
	710.11	920	0.232167	0.0197154	1.45106e-29	0.949746	0.00968969	0	0.925085	474	306	1.54902	101	126	0.801587	Acute osteomyelitis	musculoskeletal
	710.12	942	0.153323	0.0177779	3.73822e-17	0.94154	0.0121383	0	0.88759	439	325	1.35077	63	91	0.692308	Chronic osteomyelitis	musculoskeletal
	710.19	1295	0.122598	0.0123822	3.42101e-22	0.890762	0.0111162	0	0.8542	709	389	1.82262	118	146	0.808219	Unspecified osteomyelitis	musculoskeletal
	711.1	690	0.114145	0.0193333	6.49395e-09	0.915379	0.0156719	2.63897e-228	0.869729	344	169	2.0355	87	53	1.64151	Pyogenic arthritis	musculoskeletal
	741.3	1260	0.141313	0.0181477	1.451e-14	0.948867	0.00750397	0	0.928407	829	406	2.04187	61	83	0.73494	Difficulty in walking	musculoskeletal
	771.1	4021	0.0750521	0.00652851	4.27401e-30	0.922641	0.00603034	0	0.85914	3044	796	3.82412	198	156	1.26923	Swelling of limb	symptoms
	772.3	1926	0.258262	0.0166449	3.42055e-51	0.983059	0.00487365	0	0.955609	1216	676	1.79882	114	180	0.633333	Muscle weakness	symptoms
	782.3	4492	0.0610578	0.00568229	1.3366e-26	0.909437	0.00642497	0	0.820775	3627	750	4.836	191	160	1.19375	Edema	symptoms
	790.8	624	0.248924	0.0288879	6.93066e-17	0.963411	0.00849827	0	0.957746	355	214	1.65888	45	59	0.762712	Elevated C-reactive protein (CRP)	symptoms
	871.3	617	0.0552929	0.0148527	0.000216422	0.858381	0.0142626	2.42306e-251	0.862179	326	255	1.27843	65	47	1.38298	Open wound of foot except toe(s) alone	injuries & poisonings
	960.1	598	0.028305	0.0136853	0.0390794	0.827195	0.0165868	3.42235e-207	0.817559	362	195	1.85641	23	63	0.365079	Adverse effects of antibacterials (not penicillins)	injuries & poisonings
	962.3	408	0.0214411	0.0156367	0.171126	0.772282	0.0218286	2.66786e-122	0.767114	205	177	1.15819	26	24	1.08333	Hormones and synthetic substitutes causing adverse effects in therapeutic use	injuries & poisonings
	964.1	524	0.112019	0.0237591	3.17776e-06	0.93686	0.0168803	1.73674e-211	0.864693	330	154	2.14286	27	25	1.08	Anticoagulants causing adverse effects	injuries & poisonings
	994.2	2885	0.293471	0.0127599	5.40863e-106	0.974525	0.00431876	0	0.954736	1625	791	2.05436	370	171	2.16374	Sepsis	injuries & poisonings
	994.21	808	0.337944	0.0247234	7.13678e-38	0.980999	0.00812767	0	0.953966	383	322	1.18944	106	54	1.96296	Septic shock	injuries & poisonings

## Sheet: S4.2 Table
	Table S4.2. PheWAS of SAI - age correlation. Summary statisitics after removing patients with risk factors. Only sentinel phecodes were studied.
			general mixed linear model (no risk factor patients)
			age of onset SAI (year) = age of onset of phecode + sex + age last visit + ethnicity			lifetime counts (all EHR from SAI onset)			acute counts (+/- 60 days from SAI onset)
	phecode	cohort counts	effect size (phecode)	se	p_dx	risk	compl.	ratio	risk	compl.	ratio	phecode type	phenotype
	8.52	95	0.613257	0.148461	8.74265e-05	28	58	0.482759	5	5	1	sentinel	Intestinal infection due to C. difficile
	38.2	197	0.901874	0.0497308	9.04579e-38	72	66	1.09091	64	43	1.48837	sentinel	Gram positive septicemia
	112.3	305	0.0497671	0.0241986	0.0406372	191	98	1.94898	10	20	0.5	sentinel	Candidiasis of skin and nails
	270.38	227	0.0978708	0.0342614	0.00471889	121	91	1.32967	16	18	0.888889	sentinel	Other specified disorders of plasma protein metabolism
	275.3	516	0.235951	0.029149	5.04512e-15	328	143	2.29371	33	26	1.26923	sentinel	Disorders of magnesium metabolism
	276.11	164	0.616428	0.117602	6.14543e-07	68	69	0.985507	34	10	3.4	sentinel	Hyperosmolality and_or hypernatremia
	280.2	130	0.494174	0.117776	5.29061e-05	49	74	0.662162	13	15	0.866667	sentinel	Iron deficiency anemia secondary to blood loss (chronic)
	285.2	343	0.326545	0.0351612	3.22568e-18	201	106	1.89623	27	33	0.818182	sentinel	Anemia of chronic disease
	286.9	445	0.210911	0.0288511	1.40733e-12	278	137	2.0292	38	17	2.23529	sentinel	Abnormal coagulation profile
	288.2	506	0.313068	0.0512456	2.23257e-09	217	221	0.9819	51	36	1.41667	sentinel	Elevated white blood cell count
	290.2	152	0.17906	0.0492897	0.000396256	80	61	1.31148	17	8	2.125	sentinel	Delirium due to conditions classified elsewhere
	292.4	783	0.214632	0.0269864	7.19147e-15	444	269	1.65056	61	48	1.27083	sentinel	Altered mental status
	348.8	332	0.152174	0.0273294	5.96571e-08	147	142	1.03521	41	33	1.24242	sentinel	Encephalopathy, not elsewhere classified
	355.1	429	0.23613	0.0347607	3.84356e-11	296	122	2.42623	22	16	1.375	sentinel	Chronic pain syndrome
	401.21	332	0.210745	0.0546137	0.000139238	149	159	0.937107	31	11	2.81818	sentinel	Hypertensive heart disease
	420.3	145	0.339344	0.0707971	5.2727e-06	61	52	1.17308	23	11	2.09091	sentinel	Endocarditis
	427.7	538	0.517347	0.0612473	3.69072e-16	208	271	0.767528	44	38	1.15789	sentinel	Tachycardia NOS
	428.1	451	0.407727	0.0608756	6.90514e-11	214	206	1.03883	34	27	1.25926	sentinel	Congestive heart failure (CHF) NOS
	452.2	301	0.239929	0.0393839	3.85723e-09	196	77	2.54545	25	16	1.5625	sentinel	Deep vein thrombosis [DVT]
	457.3	1102	0.19344	0.0226605	5.28414e-17	708	267	2.65169	62	46	1.34783	sentinel	Encounter for long-term (current) use of aspirin
	459.1	92	0.471851	0.144559	0.00158959	30	59	0.508475	6	5	1.2	sentinel	Hemorrhage NOS
	509.8	395	0.213661	0.0471458	7.97827e-06	163	200	0.815	33	35	0.942857	sentinel	Dependence on respirator [Ventilator] or supplemental oxygen
	512.7	2092	0.0965094	0.0107055	4.46425e-19	1518	501	3.02994	86	69	1.24638	sentinel	Shortness of breath
	580.3	66	0.0996624	0.0576244	0.0893259	37	23	1.6087	4	7	0.571429	sentinel	Nephritis and nephropathy without mention of glomerulonephritis
	585.1	797	0.239299	0.024304	1.73904e-21	476	216	2.2037	84	45	1.86667	sentinel	Acute renal failure
	592.11	394	0.288849	0.0794185	0.000316268	149	214	0.696262	28	15	1.86667	sentinel	Acute cystitis
	599.2	438	0.0575628	0.0231752	0.013409	251	152	1.65132	42	30	1.4	sentinel	Retention of urine
	681.2	336	0.169216	0.0342787	1.3608e-06	171	117	1.46154	40	13	3.07692	sentinel	Cellulitis and abscess of face_neck
	686.1	557	0.0900838	0.0184663	1.45808e-06	376	109	3.44954	45	17	2.64706	sentinel	Carbuncle and furuncle
	707.1	448	0.306344	0.0272923	1.16007e-25	281	132	2.12879	43	26	1.65385	sentinel	Decubitus ulcer
	710.11	154	0.272045	0.0480483	1.07073e-07	75	48	1.5625	19	25	0.76	sentinel	Acute osteomyelitis
	711.1	225	0.18427	0.0400444	8.70378e-06	106	53	2	36	24	1.5	sentinel	Pyogenic arthritis
	741.3	405	0.157025	0.0327139	2.25895e-06	264	134	1.97015	16	29	0.551724	sentinel	Difficulty in walking
	771.1	1446	0.0831703	0.0117913	2.77106e-12	1044	318	3.28302	78	60	1.3	sentinel	Swelling of limb
	772.3	607	0.267525	0.0296714	2.69216e-18	375	221	1.69683	26	54	0.481481	sentinel	Muscle weakness
	782.3	1527	0.0582883	0.0111014	1.73971e-07	1173	298	3.93624	67	63	1.06349	sentinel	Edema
	790.8	188	0.208764	0.0514163	7.59447e-05	116	52	2.23077	16	10	1.6	sentinel	Elevated C-reactive protein (CRP)
	964.1	134	0.103934	0.0519665	0.0478963	92	26	3.53846	6	5	1.2	sentinel	Anticoagulants causing adverse effects
	994.21	190	0.343629	0.0509031	3.01646e-10	90	65	1.38462	31	13	2.38462	sentinel	Septic shock

## Sheet: S5 Table
	Table S5. Sentinel phecode selection from remaining phecodes after threshold from both PheWAS. Phecode with the highest O.R (using results from PheWAS of SAI - co-occurance) within in a class of
	phecodes is designated the sentinel phecode and carried on for futher studies. Rows with 1 in column c indicate sentinel phecode.
	Dx	sentinel phecode selection	beta	s.e.	O.R.	p-value	phenotype
	8.5	0	1.99958	0.062488	7.38597	1.10987e-224	Bacterial enteritis
	8.52	1	2.17178	0.0670005	8.77389	1.72244e-230	Intestinal infection due to C. difficile
	38.1	0	2.43579	0.0605919	11.4248	0	Gram negative septicemia
	38.2	1	4.75576	0.0634522	116.252	0	Gram positive septicemia
	38.3	0	3.05026	0.0347718	21.1208	0	Bacteremia
	41.2	0	2.9642	0.0478947	19.3791	0	Streptococcus infection
	41.4	0	2.27975	0.0552968	9.77419	0	E. coli
	41.9	0	3.02618	0.0524754	20.6183	0	Infection with drug-resistant microorganisms
	112.3	1	1.82558	0.0490667	6.20639	5.43657e-303	Candidiasis of skin and nails
	250.22	0	1.84653	0.0343347	6.33777	0	Type 2 diabetes with renal manifestations
	250.24	0	2.09082	0.0340873	8.09154	0	Type 2 diabetes with neurological manifestations
	250.25	1	1.95997	0.0390876	7.09911	0	Diabetes type 2 with peripheral circulatory disorders
	250.3	0	2.05567	0.0294492	7.81211	0	Insulin pump user
	260.2	0	2.02659	0.0570411	7.58815	1.78084e-276	severe protein-calorie malnutrition
	260.3	0	1.64605	0.0565091	5.18646	1.54277e-186	Adult failure to thrive
	270.3	0	1.61688	0.0444037	5.03735	2.63487e-290	Disorders of plasma protein metabolism
	270.38	1	1.81301	0.0488513	6.1289	1.73688e-301	Other specified disorders of plasma protein metabolism
	275.3	1	1.90517	0.0326323	6.72057	0	Disorders of magnesium metabolism
	275.5	0	1.61417	0.0367341	5.02371	0	Disorders of calcium/phosphorus metabolism
	275.53	0	2.0054	0.0488421	7.42904	0	Disorders of phosphorus metabolism
	276.1	0	1.94889	0.0287417	7.02091	0	Electrolyte imbalance
	276.11	1	2.08329	0.0565973	8.03089	1.32249e-296	Hyperosmolality and/or hypernatremia
	276.12	0	1.73202	0.0323441	5.65205	0	Hyposmolality and/or hyponatremia
	276.13	0	1.79675	0.0342395	6.03003	0	Hyperpotassemia
	276.14	0	1.63028	0.0287703	5.1053	0	Hypopotassemia
	276.4	0	2.07808	0.0342757	7.98909	0	Acid-base balance disorder
	276.41	0	2.09667	0.0358068	8.13902	0	Acidosis
	276.42	0	1.90032	0.074226	6.68804	1.45605e-144	Alkalosis
	276.6	0	1.87566	0.0419016	6.5251	0	Fluid overload
	280.2	1	1.82708	0.0532909	6.2157	1.3133e-257	Iron deficiency anemia secondary to blood loss (chronic)
	285.1	0	1.75767	0.0332747	5.79893	0	Acute posthemorrhagic anemia
	285.2	1	1.92065	0.0345877	6.82541	0	Anemia of chronic disease
	285.21	0	1.87288	0.0420755	6.50698	0	Anemia in chronic kidney disease
	286.9	1	1.8203	0.0373078	6.17374	0	Abnormal coagulation profile
	288.2	1	1.94441	0.0345194	6.98949	0	Elevated white blood cell count
	290.2	1	1.89984	0.0625642	6.6848	1.53536e-202	Delirium due to conditions classified elsewhere
	292.4	1	1.89581	0.0314538	6.65797	0	Altered mental status
	348.8	1	2.06121	0.0390387	7.85544	0	Encephalopathy, not elsewhere classified
	355.1	1	1.8339	0.0406724	6.25824	0	Chronic pain syndrome
	401.2	0	1.99886	0.0322763	7.38065	0	Hypertensive heart and/or renal disease
	401.21	1	1.80202	0.0370917	6.0619	0	Hypertensive heart disease
	401.22	0	1.78434	0.0336885	5.95562	0	Hypertensive chronic kidney disease
	420.3	1	1.98395	0.0558384	7.27142	1.67853e-276	Endocarditis
	427.7	1	1.7854	0.0335366	5.96195	0	Tachycardia NOS
	428.1	1	2.00311	0.0343397	7.41204	0	Congestive heart failure (CHF) NOS
	428.2	0	1.60994	0.0534496	5.00251	2.59503e-199	Heart failure NOS
	428.3	0	1.69164	0.0392676	5.42838	0	Heart failure with reduced EF [Systolic or combined heart failure]
	428.4	0	2.0017	0.0350588	7.4016	0	Heart failure with preserved EF [Diastolic heart failure]
	440.2	0	1.7427	0.0429517	5.71272	0	Atherosclerosis of the extremities
	440.21	0	2.67434	0.056683	14.5027	0	Atherosclerosis of native arteries of the extremities with ulceration or gangrene
	452.2	1	1.61445	0.0421369	5.02512	0	Deep vein thrombosis [DVT]
	457.3	1	1.87213	0.0304573	6.5021	0	Encounter for long-term (current) use of aspirin
	458.2	0	1.74304	0.0657282	5.71469	5.8654e-155	Iatrogenic hypotension
	458.9	0	1.77964	0.0321662	5.92774	0	Hypotension NOS
	459.1	1	2.04659	0.0703974	7.74143	8.13112e-186	Hemorrhage NOS
	459.7	0	2.07372	0.0528246	7.95438	0	Blood vessel replaced
	459.9	0	1.61545	0.0335091	5.03017	0	Circulatory disease NEC
	480.1	0	1.77882	0.0384947	5.92288	0	Bacterial pneumonia
	480.13	1	3.18891	0.123691	24.262	1.4363e-146	MRSA pneumonia
	509.1	0	1.91247	0.0309114	6.7698	0	Respiratory failure
	509.2	0	1.95293	0.0592883	7.04934	5.95732e-238	Respiratory insufficiency
	509.3	0	1.70351	0.068191	5.49322	9.71171e-138	Pulmonary insufficiency or respiratory failure following trauma and surgery
	509.8	1	1.80072	0.0354963	6.05399	0	Dependence on respirator [Ventilator] or supplemental oxygen
	512.7	1	1.67153	0.0280989	5.32031	0	Shortness of breath
	580.3	1	1.63578	0.0493758	5.13344	1.13343e-240	Nephritis and nephropathy without mention of glomerulonephritis
	585.1	1	2.12153	0.0304491	8.3439	0	Acute renal failure
	585.2	0	1.64811	0.0481248	5.19716	4.90237e-257	Renal failure NOS
	585.3	0	1.78711	0.0310407	5.97217	0	Chronic renal failure [CKD]
	585.31	0	2.13461	0.0362152	8.45374	0	Renal dialysis
	585.32	0	1.80254	0.0540395	6.06504	5.96969e-244	End stage renal disease
	592.11	1	1.67102	0.0428723	5.31757	0	Acute cystitis
	599.2	1	1.65393	0.0374682	5.22746	0	Retention of urine
	681.2	1	2.23565	0.0525922	9.35256	0	Cellulitis and abscess of face/neck
	681.3	0	2.01885	0.0344896	7.52965	0	Cellulitis and abscess of arm/hand
	681.5	0	2.36944	0.0277662	10.6914	0	Cellulitis and abscess of leg, except foot
	681.6	0	2.19672	0.0433822	8.99542	0	Cellulitis and abscess of foot, toe
	681.7	0	2.37907	0.0331342	10.7948	0	Cellulitis and abscess of trunk
	686.1	1	2.19814	0.0468113	9.00827	0	Carbuncle and furuncle
	707.1	1	2.53565	0.0359919	12.6247	0	Decubitus ulcer
	707.2	0	2.48318	0.0310918	11.9793	0	Chronic ulcer of leg or foot
	707.3	0	2.57995	0.0377384	13.1964	0	Chronic ulcer of unspecified site
	710.1	0	3.08167	0.0357348	21.7948	0	Osteomyelitis
	710.11	1	3.26855	0.0463854	26.2733	0	Acute osteomyelitis
	710.12	0	3.37381	0.0462231	29.1895	0	Chronic osteomyelitis
	710.19	0	3.18838	0.0396055	24.2491	0	Unspecified osteomyelitis
	711.1	1	3.08099	0.0519165	21.78	0	Pyogenic arthritis
	741.3	1	1.62569	0.0366662	5.08191	0	Difficulty in walking
	771.1	1	1.86363	0.027487	6.44712	0	Swelling of limb
	772.3	1	1.77851	0.0319293	5.92104	0	Muscle weakness
	782.3	1	1.72709	0.0287301	5.62426	0	Edema
	790.8	1	1.75955	0.0585139	5.80984	1.17037e-198	Elevated C-reactive protein (CRP)
	964.1	1	1.7514	0.0655133	5.76267	1.91933e-157	Anticoagulants causing adverse effects
	994.2	0	2.65448	0.0301031	14.2176	0	Sepsis
	994.21	1	2.41644	0.047984	11.2059	0	Septic shock
	counts	41

## Sheet:  S6 Table
	Table S6. Phecode counts per disease category
	phecode category	counts in category
	circulatory system	7
	endocrine/metabolic	4
	genitourinary	4
	hematopoietic	4
	symptoms	4
	musculoskeletal	3
	respiratory	3
	infectious diseases	3
	dermatologic	3
	injuries & poisonings	2
	mental disorders	2
	neurological	2
	congenital anomalies	0
	digestive	0
	neoplasms	0
	pregnancy complications	0
	sense organs	0
	grand total	41
