# Supplementary material for: Phenome-wide association study identifies new clinical phenotypes associated with Staphylococcus aureus infections
Source: PLoS One. 2024 Jul 5;19(7):e0303395. doi: 10.1371/journal.pone.0303395 (PMC11226111; doi:10.1371/journal.pone.0303395)
Supplement: S1 File — (XLSX) [file pone.0303395.s002.xlsx]

## Sheet: Sheet1
	Table S1.2. Cohort demographics for PheWAS of phecode age of first onset.
	Marshfield Clinic Health System cohort										All of Us cohort										TriNetX cohort
					age		EHR length								age		EHR length								age		EHR length
	ancestry1,2	sex3	counts	% total counts	mean	sd	mean	sd			ancestry1,2	sex	counts	% total counts	mean	sd	mean2	sd2			race1	sex	counts	% total counts	mean age	sd age	mean EHR	sd EHR
	all	all	8339	100	61.6931	19.6764	25.6216	10.5652			all	all	1044	100	57.2328	15.0617	14.0435	8.12938			all	all	54239	100	57.2799	17.7815	8.93601	7.83057
	all	female	4213	50.5216	59.7349	20.8895	25.7799	10.3138			all	female	524	50.1916	55.7519	15.3197	14.4938	8.45374			all	female	26108	48.1351	56.3291	18.1878	9.54147	7.9113
	all	male	4126	49.4784	63.6927	18.1408	25.4599	10.8147			all	male	500	47.8927	58.818	14.663	13.6225	7.74803			all	male	28130	51.8631	58.1529	17.3546	8.3801	7.71408
	EUR	all	7237	86.785	61.9327	19.453	26.4123	10.4626			all	unknown	20	1.91571	56.4	14.7947	12.7687	8.48759			all	unknown	1	0.00184369	68.7507	n/a	1.41644	n/a
	EUR	female	3645	43.7103	59.8044	20.6769	26.5538	10.2444			EUR	all	663	63.5057	59.7738	15.3126	14.604	8.69618			white	all	39855	73.4803	58.1933	17.741	9.12744	8.08845
	EUR	male	3592	43.0747	64.0924	17.8723	26.2687	10.6791			EUR	female	324	31.0345	58.0556	15.6331	15.2089	9.30911			white	female	19099	35.2127	57.1066	18.1643	9.66846	8.15199
	EAS	all	53	0.635568	47.1667	19.4929	20.3066	7.41734			EUR	male	327	31.3218	61.419	14.8235	14.0917	7.99242			white	male	20756	38.2677	59.1867	17.2858	8.63286	7.99818
	EAS	female	31	0.371747	47.8571	20.7466	21.9043	7.01648			EUR	unknown	12	1.14943	61.3333	15.8936	12.2316	9.41621			white	unknown	0	0	n/a	n/a	n/a	n/a
	EAS	male	22	0.263821	46.2	18.0718	18.0698	7.55688			AFR	all	217	20.7854	54.4654	12.7021	13.7576	6.79586			Black or African American	all	7820	14.4177	54.0443	16.4893	8.94521	6.6851
	AFR	all	56	0.671543	42.2609	16.4525	15.3757	7.81248			AFR	female	125	11.9732	53.808	13.2511	13.8687	6.65397			Black or African American	female	3979	7.33605	53.7037	17.1225	9.60309	6.89417
	AFR	female	34	0.407723	37.2222	14.6454	18.2686	8.30341			AFR	male	89	8.5249	55.3371	12.0425	13.4272	6.96175			Black or African American	male	3841	7.08162	54.391	15.8133	8.27536	6.39704
	AFR	male	22	0.263821	49.4211	16.5741	11.2648	4.75461			AFR	unknown	3	0.287356	56	9.64365	18.9332	8.02828			Black or African American	unknown	0	0	n/a	n/a	n/a	n/a
	AMR	all	212	2.53028	52.8405	17.604	24.1988	8.41766			AMR	all	146	13.9847	50.6164	13.9047	12.4316	7.34524			Asian	all	516	0.951345	53.7246	18.2618	6.84843	6.4984
	AMR	female	128	1.53496	51.5978	18.5733	24.135	7.66559			AMR	female	68	6.51341	49.1324	14.0923	12.7092	7.00697			Asian	female	268	0.494109	52.5114	17.593	8.07231	6.96152
	AMR	male	119	1.42703	54.4507	16.2505	24.2815	9.3585			AMR	male	73	6.99234	52.3973	13.9192	12.3149	7.80654			Asian	male	248	0.457236	55.0344	18.9069	5.52726	5.68319
	unknown	all	781	9.34165	64.3941	20.5074	19.7673	10.0798			AMR	unknown	5	0.478927	44.8	7.56307	10.3589	5.43193			Asian	unknown		0	n/a	n/a	n/a	n/a
	unknown	female	375	4.48495	64.8021	21.4888	19.8467	9.87446			EAS	all	6	0.574713	55.8333	20.3511	9.68241	2.39307			American Indian or Alaska Native	all	270	0.497797	51.7696	15.5845	9.3094	8.42783
	unknown	male	406	4.8567	64.0173	19.5768	19.694	10.2774			EAS	female	3	0.287356	58	27.1846	11.7627	0.378778			American Indian or Alaska Native	female	135	0.248898	51.6513	15.4829	10.4239	8.27667
	1. ancestry as reported										EAS	male	3	0.287356	53.6667	16.8028	7.6021	1.09104			American Indian or Alaska Native	male	135	0.248898	51.887	15.7424	8.20328	8.46153
	2. ancestry acronym definitions										EAS	unknown	n/a	n/a	n/a	n/a	n/a	n/a			American Indian or Alaska Native	unknown	0	0	n/a	n/a	n/a	n/a
	EUR: European										SAS	all	10	0.957854	48.4	16.7677	10.236	3.70179			Native Hawaiian or Other Pacific Islander	all	50	0.0921846	55.0757	19.5922	6.67218	7.34186
	AFR: African										SAS	female	4	0.383142	40.75	19.6702	8.4846	1.59639			Native Hawaiian or Other Pacific Islander	female	25	0.0460923	55.0882	21.0249	8.16883	7.71456
	AMR: Admixed American										SAS	male	6	0.574713	53.5	13.9964	11.4036	4.36427			Native Hawaiian or Other Pacific Islander	male	25	0.0460923	55.0638	18.5495	5.23538	6.81035
	EAS: East Asian										SAS	unknown	n/a	n/a	n/a	n/a	n/a	n/a			Native Hawaiian or Other Pacific Islander	unknown	0	0	n/a	n/a	n/a	n/a
	SAS: South Asian										MID	all	2	0.191571	46.5	23.3345	9.01848	0.402678			unknown	all	5728	10.5607	55.9797	19.1837	7.71275	7.40828
	MID: Middle Eastern										MID	female	n/a	n/a	n/a	n/a	n/a	n/a			unknown	female	2602	4.79729	55.2911	19.6888	8.55987	7.56729
	3.individual where sex was not specified as male or female were removed										MID	male	2	0.191571	46.5	23.3345	9.01848	0.402678			unknown	male	3125	5.76154	56.5268	18.7567	7.03649	7.20886
											MID	unknown	n/a	n/a	n/a	n/a	n/a	n/a			unknown	unknown	1	0.00184369	68.7507	#DIV/0!	1.41644	#DIV/0!
											1. ancestry was genetically predicted by principal component analysis										1. race as reported
											2. ancestry acronym definitions
											EUR: European
											AFR: African
											AMR: Admixed American
											EAS: East Asian
											SAS: South Asian
											MID: Middle Eastern
