# Supplementary material for: Phenome-wide association study identifies new clinical phenotypes associated with Staphylococcus aureus infections
Source: PLoS One. 2024 Jul 5;19(7):e0303395. doi: 10.1371/journal.pone.0303395 (PMC11226111; doi:10.1371/journal.pone.0303395)
Supplement: S2 File — (XLSX) [file pone.0303395.s003.xlsx]

## Sheet: Sheet1
	Table S3.2. PheWAS of SAI - co-occurance. Summary statisitics after removing patients with risk factors. Only sentinel phecodes were studied.
		PheWAS of SAI - co-occurance								PheWAS of SAI - co-occurance, patients with risk factor removed
	phecode	staph #	phecode #	staph + phecode #	none #	b_phecode	se	OR	p_phecode	staph #	phecode #	staph + phecode #	none #	b_phecode	se	OR	p	type	phenotype
	429.1	1939	5768	71	746623	0.949952	0.123237	2.58559	1.27e-14	748	0	0	629574	NA	NA	#VALUE!	NA	riskfactor	Liver replaced by transplant
	585.32	1864	6884	146	745507	1.64257	0.0886672	5.16843	1.3e-76	748	0	0	629574	NA	NA	#VALUE!	NA	sentinel	Cellulitis and abscess of face_neck
	197	1764	33981	246	718410	0.761368	0.0695057	2.1412	6.36e-28	748	0	0	629574	NA	NA	#VALUE!	NA	sentinel	Candidiasis of skin and nails
	250.1	1748	18578	262	733813	1.67465	0.0674877	5.33693	6.31e-136	748	0	0	629574	NA	NA	#VALUE!	NA	riskfactor	Chemotherapy
	851	1585	7463	425	744928	2.81828	0.057473	16.7479	0	748	0	0	629574	NA	NA	#VALUE!	NA	sentinel	Abnormal coagulation profile
	250.25	1582	12434	428	739957	2.21259	0.058298	9.13933	0	748	0	0	629574	NA	NA	#VALUE!	NA	sentinel	Retention of urine
	250.2	1068	79077	942	673314	1.62504	0.0481461	5.0786	9.93e-250	748	0	0	629574	NA	NA	#VALUE!	NA	sentinel	Altered mental status
	580.3	1805	12959	205	739432	1.54414	0.0756384	4.68393	1.24e-92	730	2972	<20	626602	1.52024	0.24035	4.57334	2.53e-10	sentinel	Hyperosmolality and_or hypernatremia
	964.1	1895	7428	115	744963	1.30638	0.09921	3.69279	1.34e-39	728	3583	20	625991	1.19686	0.231354	3.3097	2.3e-07	sentinel	Intestinal infection due to C. difficile
	459.1	1900	4007	110	748384	1.86475	0.100769	6.45433	1.87e-76	727	2181	21	627393	1.69272	0.223878	5.43424	4e-14	sentinel	MRSA pneumonia
	480.13	1944	614	66	751777	3.59649	0.135367	36.4698	1.57e-155	726	306	22	629268	4.14552	0.22866	63.1506	1.86e-73	riskfactor	Lung transplant
	8.52	1906	3079	104	749312	2.08313	0.103594	8.0296	6.2e-90	725	1481	23	628093	2.16174	0.215128	8.68622	9.32e-24	riskfactor	Bone marrow or stem cell transplant
	280.2	1811	6708	199	745683	1.9771	0.0776276	7.22178	4.34e-143	718	3212	30	626362	1.65977	0.189415	5.25809	1.91e-18	sentinel	Carbuncle and furuncle
	681.2	1896	8352	114	744039	1.43182	0.0974613	4.18629	7.35e-49	714	5871	34	623703	1.39874	0.176444	4.05011	2.24e-15	riskfactor	Heart transplant_surgery
	290.2	1874	5955	136	746436	1.70309	0.0920349	5.49088	1.89e-76	714	3163	34	626411	1.83945	0.180043	6.29306	1.67e-24	sentinel	Hemorrhage NOS
	112.3	1778	18911	232	733480	1.40055	0.0718366	4.05743	1.18e-84	705	11593	43	617981	0.960206	0.159022	2.61223	1.56e-09	sentinel	Elevated C-reactive protein (CRP)
	276.11	1833	4983	177	747408	2.04321	0.0823787	7.71532	8.4e-136	703	2405	45	627169	2.25488	0.159525	9.5342	2.31e-45	sentinel	Delirium due to conditions classified elsewhere
	790.8	1830	7938	180	744453	1.77171	0.0799434	5.8809	7.98e-109	703	4846	45	624728	1.70461	0.155824	5.49922	7.48e-28	riskfactor	End stage renal disease
	710.11	1628	3574	382	748817	3.46345	0.0615969	31.927	0	700	1318	48	628256	3.13249	0.15451	22.931	2.19e-91	sentinel	Difficulty in walking
	686.1	1854	15658	156	736733	1.24924	0.0841299	3.48769	7.07e-50	697	11104	51	618470	1.28256	0.14586	3.60586	1.45e-18	sentinel	Anticoagulants causing adverse effects
	270.38	1776	12097	234	740294	1.66948	0.0719212	5.30943	3.39e-119	696	5963	52	623611	1.7438	0.147339	5.71901	2.56e-32	sentinel	Iron deficiency anemia secondary to blood loss (chronic)
	994.21	1773	6134	237	746257	2.30126	0.0723097	9.98671	2.92e-222	696	2470	52	627104	2.5478	0.148937	12.7789	1.33e-65	sentinel	Nephritis and nephropathy without mention of glomerulonephritis
	420.3	1764	5346	246	747045	2.33566	0.0728189	10.3363	9.87e-226	683	2582	65	626992	2.58896	0.137405	13.3159	3.43e-79	sentinel	Other specified disorders of plasma protein metabolism
	355.1	1753	15173	257	737218	1.67045	0.0680539	5.31454	4.78e-133	681	9494	67	620080	1.55738	0.129577	4.74638	2.82e-33	sentinel	Septic shock
	452.2	1730	15302	280	737089	1.52058	0.0668607	4.57486	1.7e-114	681	7884	67	621690	1.5771	0.131754	4.8409	5.1e-33	sentinel	Chronic pain syndrome
	741.3	1705	21570	305	730821	1.34016	0.0655732	3.81964	7.75e-93	678	12919	70	616655	1.19709	0.130163	3.31048	3.68e-20	riskfactor	Type 1 diabetes
	285.2	1502	26043	508	726348	1.85951	0.0561616	6.42062	2.13e-240	677	7182	71	622392	1.85598	0.133683	6.39794	7.99e-44	sentinel	Hypertensive heart disease
	348.8	1668	14648	342	737743	1.90695	0.0627851	6.7325	1.26e-202	674	7249	74	622325	1.9328	0.127599	6.90881	7.88e-52	sentinel	Deep vein thrombosis [DVT]
	592.11	1745	18862	265	733529	1.48414	0.0695734	4.41118	5.73e-101	668	12172	80	617402	1.55331	0.123776	4.7271	4.01e-36	sentinel	Endocarditis
	509.8	1590	22800	420	729591	1.64303	0.0574213	5.1708	4.56e-180	663	11096	85	618478	1.53239	0.119067	4.62924	6.64e-38	sentinel	Acute osteomyelitis
	401.21	1542	21863	468	730528	1.81131	0.0588252	6.11845	3.42e-208	661	9678	87	619896	1.67928	0.123744	5.3617	5.98e-42	sentinel	Dependence on respirator [Ventilator] or supplemental oxygen
	707.1	1525	13404	485	738987	2.43624	0.0580492	11.43	0	658	6027	90	623547	2.26249	0.121757	9.60701	4.49e-77	riskfactor	Complications of transplants and reattached limbs
	599.2	1601	24228	409	728163	1.50813	0.0603712	4.51829	9.84e-138	656	14220	92	615354	1.38099	0.118421	3.97883	2e-31	sentinel	Encephalopathy, not elsewhere classified
	286.9	1618	23490	392	728901	1.54203	0.0599258	4.67408	5.08e-146	651	12160	97	617414	1.64219	0.114361	5.16648	9.25e-47	sentinel	Pyogenic arthritis
	275.3	1431	30940	579	721451	1.84927	0.0526803	6.3552	5.91e-270	645	13122	103	616452	1.65877	0.111078	5.25283	2e-50	sentinel	Muscle weakness
	711.1	1698	3323	312	749068	3.35918	0.0657107	28.7657	0	640	1901	108	627673	3.77461	0.108882	43.5807	2.47e-263	sentinel	Acute cystitis
	772.3	1496	34487	514	717904	1.53754	0.0545408	4.65314	7.6e-175	637	20889	111	608685	1.23009	0.107337	3.42155	2.09e-30	sentinel	Decubitus ulcer
	428.1	1373	26524	637	725867	2.08313	0.0563937	8.02956	1.09e-298	629	11148	119	618426	1.87794	0.112691	6.54	2.37e-62	sentinel	Elevated white blood cell count
	38.2	1521	860	489	751531	5.17825	0.0647062	177.372	0	623	255	125	629319	5.82965	0.120761	340.239	0	sentinel	Diabetes type 2 with peripheral circulatory disorders
	427.7	1490	26789	520	725602	1.88193	0.0523733	6.56617	9.32e-283	616	16072	132	613502	1.78708	0.0976417	5.97201	7.91e-75	sentinel	Gram positive septicemia
	288.2	1467	21632	543	730759	2.10968	0.0523468	8.24563	0	602	11882	146	617692	2.17746	0.094878	8.82389	1.47e-116	sentinel	Anemia of chronic disease
	292.4	1384	38964	626	713427	1.66578	0.0529161	5.28981	1.65e-217	595	22128	153	607446	1.56134	0.0976227	4.76519	1.42e-57	sentinel	Tachycardia NOS
	585.1	1107	52356	903	700035	2.12848	0.051969	8.40205	0	560	23771	188	605803	1.92734	0.095207	6.87122	4.04e-91	sentinel	Disorders of magnesium metabolism
	457.3	968	87608	1042	664783	1.75361	0.0532366	5.77543	5.89e-238	522	46868	226	582706	1.30191	0.0917967	3.67631	1.18e-45	sentinel	Congestive heart failure (CHF) NOS
	250	655	158288	1355	594103	1.69097	0.0511423	5.42474	9.78e-240	491	65181	257	564393	1.13318	0.080873	3.10551	1.32e-44	sentinel	Swelling of limb
	771.1	926	94736	1084	657655	1.79362	0.0472446	6.01119	0	448	61113	300	568461	1.56977	0.0778892	4.80555	2.49e-90	sentinel	Acute renal failure
	782.3	813	128283	1197	624108	1.82188	0.0509614	6.18347	6.57e-280	416	79482	332	550092	1.61803	0.0819737	5.04316	1.01e-86	riskfactor	Type 2 diabetes
	512.7	666	182151	1344	570240	1.49083	0.0503206	4.44079	6.78e-193	371	121216	377	508358	1.15162	0.0768086	3.1633	8.12e-51	sentinel	Encounter for long-term (current) use of aspirin
																		sentinel	Edema
																		sentinel	Shortness of breath
																		riskfactor	All diabetes
