# Supplementary material for: Phenome-wide association study identifies new clinical phenotypes associated with Staphylococcus aureus infections
Source: PLoS One. 2024 Jul 5;19(7):e0303395. doi: 10.1371/journal.pone.0303395 (PMC11226111; doi:10.1371/journal.pone.0303395)
Supplement: S3 File — (XLSX) [file pone.0303395.s004.xlsx]

## Sheet: Sheet1
	Table S4.2. PheWAS of SAI - age correlation. Summary statisitics after removing patients with risk factors. Only sentinel phecodes were studied.
			general mixed linear model (no risk factor patients)
			age of onset SAI (year) = age of onset of phecode + sex + age last visit + ethnicity			lifetime counts (all EHR from SAI onset)			acute counts (+/- 60 days from SAI onset)
	phecode	cohort counts	effect size (phecode)	se	p_dx	risk	compl.	ratio	risk	compl.	ratio	phecode type	phenotype
	8.52	95	0.613257	0.148461	8.74265e-05	28	58	0.482759	5	5	1	sentinel	Intestinal infection due to C. difficile
	38.2	197	0.901874	0.0497308	9.04579e-38	72	66	1.09091	64	43	1.48837	sentinel	Gram positive septicemia
	112.3	305	0.0497671	0.0241986	0.0406372	191	98	1.94898	10	20	0.5	sentinel	Candidiasis of skin and nails
	270.38	227	0.0978708	0.0342614	0.00471889	121	91	1.32967	16	18	0.888889	sentinel	Other specified disorders of plasma protein metabolism
	275.3	516	0.235951	0.029149	5.04512e-15	328	143	2.29371	33	26	1.26923	sentinel	Disorders of magnesium metabolism
	276.11	164	0.616428	0.117602	6.14543e-07	68	69	0.985507	34	10	3.4	sentinel	Hyperosmolality and_or hypernatremia
	280.2	130	0.494174	0.117776	5.29061e-05	49	74	0.662162	13	15	0.866667	sentinel	Iron deficiency anemia secondary to blood loss (chronic)
	285.2	343	0.326545	0.0351612	3.22568e-18	201	106	1.89623	27	33	0.818182	sentinel	Anemia of chronic disease
	286.9	445	0.210911	0.0288511	1.40733e-12	278	137	2.0292	38	17	2.23529	sentinel	Abnormal coagulation profile
	288.2	506	0.313068	0.0512456	2.23257e-09	217	221	0.9819	51	36	1.41667	sentinel	Elevated white blood cell count
	290.2	152	0.17906	0.0492897	0.000396256	80	61	1.31148	17	8	2.125	sentinel	Delirium due to conditions classified elsewhere
	292.4	783	0.214632	0.0269864	7.19147e-15	444	269	1.65056	61	48	1.27083	sentinel	Altered mental status
	348.8	332	0.152174	0.0273294	5.96571e-08	147	142	1.03521	41	33	1.24242	sentinel	Encephalopathy, not elsewhere classified
	355.1	429	0.23613	0.0347607	3.84356e-11	296	122	2.42623	22	16	1.375	sentinel	Chronic pain syndrome
	401.21	332	0.210745	0.0546137	0.000139238	149	159	0.937107	31	11	2.81818	sentinel	Hypertensive heart disease
	420.3	145	0.339344	0.0707971	5.2727e-06	61	52	1.17308	23	11	2.09091	sentinel	Endocarditis
	427.7	538	0.517347	0.0612473	3.69072e-16	208	271	0.767528	44	38	1.15789	sentinel	Tachycardia NOS
	428.1	451	0.407727	0.0608756	6.90514e-11	214	206	1.03883	34	27	1.25926	sentinel	Congestive heart failure (CHF) NOS
	452.2	301	0.239929	0.0393839	3.85723e-09	196	77	2.54545	25	16	1.5625	sentinel	Deep vein thrombosis [DVT]
	457.3	1102	0.19344	0.0226605	5.28414e-17	708	267	2.65169	62	46	1.34783	sentinel	Encounter for long-term (current) use of aspirin
	459.1	92	0.471851	0.144559	0.00158959	30	59	0.508475	6	5	1.2	sentinel	Hemorrhage NOS
	509.8	395	0.213661	0.0471458	7.97827e-06	163	200	0.815	33	35	0.942857	sentinel	Dependence on respirator [Ventilator] or supplemental oxygen
	512.7	2092	0.0965094	0.0107055	4.46425e-19	1518	501	3.02994	86	69	1.24638	sentinel	Shortness of breath
	580.3	66	0.0996624	0.0576244	0.0893259	37	23	1.6087	4	7	0.571429	sentinel	Nephritis and nephropathy without mention of glomerulonephritis
	585.1	797	0.239299	0.024304	1.73904e-21	476	216	2.2037	84	45	1.86667	sentinel	Acute renal failure
	592.11	394	0.288849	0.0794185	0.000316268	149	214	0.696262	28	15	1.86667	sentinel	Acute cystitis
	599.2	438	0.0575628	0.0231752	0.013409	251	152	1.65132	42	30	1.4	sentinel	Retention of urine
	681.2	336	0.169216	0.0342787	1.3608e-06	171	117	1.46154	40	13	3.07692	sentinel	Cellulitis and abscess of face_neck
	686.1	557	0.0900838	0.0184663	1.45808e-06	376	109	3.44954	45	17	2.64706	sentinel	Carbuncle and furuncle
	707.1	448	0.306344	0.0272923	1.16007e-25	281	132	2.12879	43	26	1.65385	sentinel	Decubitus ulcer
	710.11	154	0.272045	0.0480483	1.07073e-07	75	48	1.5625	19	25	0.76	sentinel	Acute osteomyelitis
	711.1	225	0.18427	0.0400444	8.70378e-06	106	53	2	36	24	1.5	sentinel	Pyogenic arthritis
	741.3	405	0.157025	0.0327139	2.25895e-06	264	134	1.97015	16	29	0.551724	sentinel	Difficulty in walking
	771.1	1446	0.0831703	0.0117913	2.77106e-12	1044	318	3.28302	78	60	1.3	sentinel	Swelling of limb
	772.3	607	0.267525	0.0296714	2.69216e-18	375	221	1.69683	26	54	0.481481	sentinel	Muscle weakness
	782.3	1527	0.0582883	0.0111014	1.73971e-07	1173	298	3.93624	67	63	1.06349	sentinel	Edema
	790.8	188	0.208764	0.0514163	7.59447e-05	116	52	2.23077	16	10	1.6	sentinel	Elevated C-reactive protein (CRP)
	964.1	134	0.103934	0.0519665	0.0478963	92	26	3.53846	6	5	1.2	sentinel	Anticoagulants causing adverse effects
	994.21	190	0.343629	0.0509031	3.01646e-10	90	65	1.38462	31	13	2.38462	sentinel	Septic shock
