# Supplementary material for: Phenome-wide association study identifies new clinical phenotypes associated with Staphylococcus aureus infections
Source: PLoS One. 2024 Jul 5;19(7):e0303395. doi: 10.1371/journal.pone.0303395 (PMC11226111; doi:10.1371/journal.pone.0303395)
Supplement: S1 Table — S1.1 Table. Cohort demographics for PheWAS of phecode occurrences. S1.2 Table. Cohort demographics for PheWAS of phecode age of first onset. (XLSX) [file pone.0303395.s005.xlsx]

## Sheet: Sheet1
	Table S1.1. Cohort demographics for PheWAS of phecode occurrences.
		Marshfield Clinic Health System cohort										All of Us cohort										TriNetX
						age		EHR length								age		EHR length				race*	sex	counts	% total counts
		ancestry*	sex**	counts	% total counts	mean	sd	mean	sd			ancestry*	sex	counts	% total counts	mean	sd	mean2	sd2			all	all	109884571	100
		all	all	754401	100	55.32	18.48	20.46	10.25			all	all	118538	100	58.5672	16.1338	13.6543	7.74438			all	female	6.04365e+07	55
		all	female	395340	52.4045	56.01	18.51	20.51	10.26			all	female	74661	62.9849	56.6094	16.1448	13.6954	7.81885			all	male	4.94481e+07	45
		all	male	359061	47.5955	54.82	18.49	20.22	10.29			all	male	41439	34.9584	61.9566	15.5613	13.5523	7.58757			all	unknown	0	0
		EUR	all	460854	61.0887	54.23	18.39	23.41	10.28			all	unknown	2438	2.05672	60.9118	15.4869	14.1272	8.05881			white	NA	53954583	0.491011
		EUR	female	244734	32.4408	54.16	18.64	23.55	10.25			EUR	all	74592	62.9267	61.8177	15.7804	14.2217	8.12513			Black or African American	NA	12734680	0.115891
		EUR	male	216120	28.6479	54.31	18.1	23.25	10.3			EUR	female	44966	37.9338	59.7021	15.9074	14.187	8.21824			Asian	NA	3072562	0.0279617
		EAS	all	6967	0.923514	44.32	16.58	17.56	7.12			EUR	male	28037	23.6523	65.0859	15.0126	14.237	7.94425			American Indian or Alaska Native		406289	0.00369742
		EAS	female	4095	0.542815	44.48	16.84	17.44	7.26			EUR	unknown	1589	1.3405	64.022	15.2489	14.9348	8.58956			Native Hawaiian or Other Pacific Islander		357290	0.0032515
		EAS	male	2872	0.380699	44.09	16.21	17.74	6.91			AFR	all	23447	19.7802	54.7188	14.5228	13.0153	6.55275			Unknown Race		39359167	0.358186
		AFR	all	2646	0.350742	40.81	14.68	15.29	7.44			AFR	female	15389	12.9823	53.7676	14.9127	13.2951	6.62234			* as decribed in demographic table
		AFR	female	1071	0.141967	38.46	14.77	15.85	7.44			AFR	male	7535	6.35661	56.4993	13.6026	12.4358	6.38489
		AFR	male	1575	0.208775	42.42	14.4	14.9	7.42			AFR	unknown	523	0.441209	57.0574	12.9983	13.1344	6.34446
		AMR	all	6831	0.905487	47.68	16.84	20.04	9.04			AMR	all	17342	14.6299	50.7484	15.6846	12.414	7.58639
		AMR	female	3882	0.51458	48.02	17.05	20.26	9.27			AMR	female	12338	10.4085	49.6372	15.557	12.7087	7.81085
		AMR	male	2949	0.390906	47.23	16.52	19.77	8.74			AMR	male	4720	3.98185	53.5989	15.6845	11.6856	6.93517
		unknown	all	277103	36.7315	58.57	18.23	15.68	8.29			AMR	unknown	284	0.239586	51.6479	15.2128	11.7182	7.20185
		unknown	female	141558	18.7643	59.55	18.38	15.62	8.27			EAS	all	1714	1.44595	53.5432	15.6455	11.4481	5.72812
		unknown	male	135545	17.9672	57.51	18.01	15.74	8.31			EAS	female	1172	0.988712	52.5964	15.6263	11.4607	5.73997
		1. ancestry as reported										EAS	male	525	0.442896	55.5276	15.4869	11.3573	5.57535
		2. Ancestry acronym definitions										EAS	unknown	17	0.0143414	57.5294	16.4131	13.3797	8.90356
		EUR: European										SAS	all	1031	0.869763	52.7527	15.6677	11.9696	5.91114
		AFR: African										SAS	female	573	0.483389	50.6527	14.9945	12.177	6.04885
		AMR: Admixed American										SAS	male	442	0.372876	55.5	16.0312	11.792	5.79417
		EAS: East Asian										SAS	unknown	16	0.0134978	52.0625	18.3065	9.44986	2.77574
		SAS: South Asian										MID	all	412	0.347568	53.6359	16.6189	12.8762	6.28276
		MID: Middle Eastern										MID	female	223	0.188125	51.2646	16.45	12.4418	5.80666
		3.individual where sex was not specified as male or female were removed										MID	male	180	0.15185	56.7444	16.395	13.3095	6.75035
												MID	unknown	9	0.0075925	50.2222	16.6867	14.9709	7.6348
												1. ancestry was genetically predicted by principal component analysis
												2. Ancestry acronym definitions
												EUR: European
												AFR: African
												AMR: Admixed American
												EAS: East Asian
												SAS: South Asian
												MID: Middle Eastern
												Additional note. Cohort while removing patient with risk factors listed in table s1, reduced participants from 118538 down to 81310
