# Supplementary material for: Phenome-wide association study identifies new clinical phenotypes associated with Staphylococcus aureus infections
Source: PLoS One. 2024 Jul 5;19(7):e0303395. doi: 10.1371/journal.pone.0303395 (PMC11226111; doi:10.1371/journal.pone.0303395)
Supplement: S2 Table — (XLSX) [file pone.0303395.s006.xlsx]

## Sheet: Sheet1
	Table S2. Statistical models and SAI risk factors used
	PheWAS utilizing MCHS data and TriNetX* disease specific data for age correlation performed in R	model					Cohort
	1. PheWAS of SAI - co-occurance (logistic regression)**	staph= phecode + age at last visit + sex + ethnicity*					see table S2.1
	2. PheWAS of SAI - age of first onset (linear regression)	staph (age at first incidence) = phecode (age at first incidence) + age at last visit + sex + ethnicity*					see table S2.2
	* race was used for data analysis with the TriNetX cohort
	Considered Staph risk factors***
	phenotype	phecode	IC10 code (TriNetX)
	Chemotherapy	197	Z51.11
	All diabetes	250	E08-E13
	Type 1 diabetes	250.1 (not used)	E10 (not used)
	Type 2 diabetes	250.2 (not used)	E11 (not used)
	All transplant	n/a	Z94 to replace all other tranplant codes)
	Heart transplant/surgery	429.1	Z94.1 (not used)
	Lung transplant	510.2	Z94.2 (not used)
	Liver replaced by transplant	573.2	Z94.4 (not used)
	End stage renal disease	585.32	N18.6 (not used)
	Complications of transplants and reattached limbs (ICD10-complication of transplanted organs and tissue)	851	T86
	Bone marrow or stem cell transplant	860	Z94.81
	* TriNetX data was used only to study sentinel phecode identified with MCHS data
	** This model was used only for MCHS data. Because of data access to TriNetX, we were not able import all of TriNetX EHR and process it for logistic regression. It is also impossible at the moment to execute a similar logistic regression from their website which allow access all HCO EHR.
	Therefore ORs for TriNetX were recalculted using a contingency table and statistics are presented in table 5. We similarly recalculated OR for MCHS to give a fair comparaison.
	*** Instead of adjusting for these risk factor in the model by adding as covariate, we removed patient affected with these risk factor from the cohort prior analysis. Therefore the model does not change.
