# Supplementary material for: Phenome-wide association study identifies new clinical phenotypes associated with Staphylococcus aureus infections
Source: PLoS One. 2024 Jul 5;19(7):e0303395. doi: 10.1371/journal.pone.0303395 (PMC11226111; doi:10.1371/journal.pone.0303395)
Supplement: S4 Table — S4.1 Table. PheWAS results for SAI age of first onset Vs phecode age of first onset. Basic. S4.2 Table. PheWAS results for SAI age of first onset Vs phecode age of first onset. After removing patient with known SAI risk factors (only sentinel phecode where screened). (XLSX) [file pone.0303395.s008.xlsx]

## Sheet: Sheet1
	Table S4.1. PheWAS of SAI - co-occurance. Summary statisitics after removing patients with risk factors. Only sentinel phecodes were studied.
			general mixed linear model (with correction)			Linear model (no correction)
			age of onset SAI (year) = age of onset of phecode + sex + age last visit + ethnicity			age of onset staph (year) = age of onset of Dx				lifetime counts (all HER from EHR onset)			acute counts (+/- 60 days from SAI onset)
	phecode	counts: SAI+phecode	effect size (phecode)	se	p_dx	effect size (phecode)	se	p-value	r2_lm	risk	compl.	ratio	risk	compl.	ratio	phenotype	category
	8.5	421	0.651761	0.0627851	2.10123e-22	1.002	0.00734144	0	0.979751	151	236	0.639831	45	32	1.40625	Bacterial enteritis	infectious diseases
	8.52	361	0.67115	0.0632	8.21337e-23	0.997677	0.00764454	9.18662e-285	0.981106	128	202	0.633663	42	32	1.3125	Intestinal infection due to C. difficile	infectious diseases
	38.1	463	0.499888	0.066781	4.39789e-13	1.01195	0.0079905	0	0.974896	160	255	0.627451	56	40	1.4	Gram negative septicemia	infectious diseases
	38.2	796	0.855215	0.0397199	6.00419e-76	1.0043	0.00386505	0	0.991468	272	311	0.874598	229	145	1.57931	Gram positive septicemia	infectious diseases
	38.3	1742	0.20477	0.0158879	8.98722e-36	0.960483	0.00699213	0	0.937871	747	505	1.47921	208	177	1.17514	Bacteremia	infectious diseases
	41.2	845	0.264002	0.033799	2.67367e-14	0.993754	0.00810072	0	0.962705	239	346	0.690751	58	67	0.865672	Streptococcus infection	infectious diseases
	41.4	601	0.34288	0.0663062	3.33393e-07	1.01147	0.00725719	0	0.973977	227	294	0.772109	44	25	1.76	E. coli	infectious diseases
	41.9	872	0.279845	0.0197303	7.78943e-41	0.927096	0.00839425	0	0.939102	634	159	3.98742	31	47	0.659574	Infection with drug-resistant microorganisms	infectious diseases
	112.3	1026	0.081258	0.0133396	1.60108e-09	0.88196	0.0102478	0	0.8821	687	305	2.25246	44	57	0.77193	Candidiasis of skin and nails	infectious diseases
	250.22	1726	0.134138	0.0180275	1.61337e-13	0.939241	0.00693961	0	0.918243	1064	569	1.86995	85	66	1.28788	Type 2 diabetes with renal manifestations	endocrine/metabolic
	250.24	1673	0.177366	0.0188807	1.95409e-20	0.963404	0.00696463	0	0.923815	1120	460	2.43478	86	61	1.40984	Type 2 diabetes with neurological manifestations	endocrine/metabolic
	250.25	1167	0.239144	0.0277386	2.34774e-17	0.98193	0.00756269	0	0.940107	633	443	1.42889	70	56	1.25	Diabetes type 2 with peripheral circulatory disorders	endocrine/metabolic
	250.3	2635	0.185048	0.0125552	3.86374e-47	0.963016	0.00513243	0	0.935907	1725	688	2.50727	177	183	0.967213	Insulin pump user	endocrine/metabolic
	251.1	754	0.0488978	0.0136389	0.000359058	0.851756	0.0139596	5.79659e-291	0.834189	467	275	1.69818	23	28	0.821429	Hypoglycemia	endocrine/metabolic
	260.2	548	0.213431	0.0262007	3.42322e-15	0.934385	0.011954	1.35292e-272	0.928146	252	223	1.13004	68	51	1.33333	severe protein-calorie malnutrition	endocrine/metabolic
	260.3	567	0.26092	0.0307756	2.41683e-16	0.961898	0.0095863	0	0.950979	273	248	1.10081	44	46	0.956522	Adult failure to thrive	endocrine/metabolic
	270.3	1041	0.122678	0.0150918	1.3048e-15	0.924775	0.0098338	0	0.90024	590	392	1.5051	65	71	0.915493	Disorders of plasma protein metabolism	endocrine/metabolic
	270.38	876	0.14419	0.0173232	3.60219e-16	0.916882	0.0100426	0	0.910935	471	346	1.36127	64	63	1.01587	Other specified disorders of plasma protein metabolism	endocrine/metabolic
	275.3	2119	0.19715	0.01385	7.94219e-44	0.973031	0.00599001	0	0.930858	1375	587	2.34242	153	93	1.64516	Disorders of magnesium metabolism	endocrine/metabolic
	275.5	1564	0.066739	0.010085	5.10959e-11	0.930692	0.0107827	0	0.835765	1074	392	2.7398	89	56	1.58929	Disorders of calcium/phosphorus metabolism	endocrine/metabolic
	275.53	838	0.144951	0.017845	1.84603e-15	0.924092	0.0109434	0	0.903569	514	249	2.06426	62	34	1.82353	Disorders of phosphorus metabolism	endocrine/metabolic
	276.1	4712	0.0783268	0.00593973	5.82062e-39	0.921372	0.00569719	0	0.857792	3566	772	4.61917	279	123	2.26829	Electrolyte imbalance	endocrine/metabolic
	276.11	557	0.482681	0.0638391	2.14615e-13	1.00582	0.007404	0	0.975217	197	274	0.718978	79	49	1.61224	Hyperosmolality and/or hypernatremia	endocrine/metabolic
	276.12	2252	0.121512	0.0102376	1.82775e-31	0.942786	0.00724687	0	0.892715	1527	509	3	191	83	2.3012	Hyposmolality and/or hyponatremia	endocrine/metabolic
	276.13	1938	0.122972	0.0116352	2.25555e-25	0.920766	0.00778486	0	0.885719	1273	534	2.3839	116	90	1.28889	Hyperpotassemia	endocrine/metabolic
	276.14	3357	0.0721726	0.00681049	8.39669e-26	0.921954	0.00688838	0	0.851828	2415	703	3.43528	173	137	1.26277	Hypopotassemia	endocrine/metabolic
	276.4	1846	0.19551	0.0138576	1.02227e-42	0.935178	0.00628435	0	0.931753	1000	624	1.60256	189	91	2.07692	Acid-base balance disorder	endocrine/metabolic
	276.41	1637	0.19477	0.0151179	5.0036e-36	0.936077	0.00651296	0	0.934663	858	588	1.45918	165	90	1.83333	Acidosis	endocrine/metabolic
	276.42	371	0.154413	0.0320612	2.24179e-06	0.963958	0.0160473	9.74694e-180	0.916209	193	139	1.38849	34	18	1.88889	Alkalosis	endocrine/metabolic
	276.6	1229	0.107268	0.0126462	6.61065e-17	0.898315	0.0110824	0	0.848954	806	365	2.20822	77	92	0.836957	Fluid overload	endocrine/metabolic
	280.2	573	0.403367	0.0549943	8.26265e-13	0.999134	0.00676948	0	0.975854	223	318	0.701258	42	68	0.617647	Iron deficiency anemia secondary to blood loss (chronic)	hematopoietic
	285.1	2161	0.102664	0.010284	6.3492e-23	0.936504	0.00814938	0	0.870936	1433	526	2.72433	164	100	1.64	Acute posthemorrhagic anemia	hematopoietic
	285.2	1857	0.216439	0.0134311	1.72441e-54	0.953574	0.00657906	0	0.92481	1135	575	1.97391	120	136	0.882353	Anemia of chronic disease	hematopoietic
	285.21	1086	0.173094	0.0180728	7.14099e-21	0.929206	0.00892534	0	0.913063	628	406	1.5468	51	68	0.75	Anemia in chronic kidney disease	hematopoietic
	286.9	1546	0.181009	0.01518	2.46494e-31	0.968786	0.00709551	0	0.927831	997	455	2.19121	102	65	1.56923	Abnormal coagulation profile	hematopoietic
	288.2	1633	0.329637	0.0272254	3.1793e-32	1.00848	0.00430037	0	0.974087	747	718	1.04039	162	134	1.20896	Elevated white blood cell count	hematopoietic
	290.2	500	0.15785	0.0300047	2.23773e-07	0.938017	0.0105843	2.72671e-285	0.946265	232	216	1.07407	49	33	1.48485	Delirium due to conditions classified elsewhere	mental disorders
	292.4	2452	0.227309	0.0148606	2.50147e-50	0.969519	0.00421661	0	0.959056	1386	873	1.58763	201	164	1.22561	Altered mental status	mental disorders
	348.8	1251	0.13456	0.0170754	7.85119e-15	0.914989	0.00817125	0	0.919617	540	558	0.967742	142	96	1.47917	Encephalopathy, not elsewhere classified	neurological
	355.1	1109	0.211689	0.0212101	1.70094e-22	0.948273	0.0079129	0	0.930118	767	314	2.44268	40	41	0.97561	Chronic pain syndrome	neurological
	401.2	2939	0.126656	0.0136146	2.74462e-20	0.952729	0.00577813	0	0.909934	1744	949	1.83772	213	94	2.26596	Hypertensive heart and/or renal disease	circulatory system
	401.21	1459	0.144194	0.0227989	3.43459e-10	0.980678	0.007527	0	0.925522	710	658	1.07903	101	74	1.36486	Hypertensive heart disease	circulatory system
	401.22	2133	0.130376	0.0160358	7.50386e-16	0.944492	0.00665015	0	0.911191	1246	722	1.72576	136	78	1.74359	Hypertensive chronic kidney disease	circulatory system
	420.3	553	0.293407	0.0368319	1.33078e-14	0.992182	0.00805036	0	0.970793	224	235	0.953191	66	66	1	Endocarditis	circulatory system
	427.7	1673	0.460952	0.0331705	2.15203e-41	1.00936	0.00357112	0	0.981497	712	796	0.894472	156	135	1.15556	Tachycardia NOS	circulatory system
	428.1	2014	0.291644	0.0276027	2.12569e-25	1.00713	0.00495844	0	0.955707	1053	861	1.223	133	130	1.02308	Congestive heart failure (CHF) NOS	circulatory system
	428.2	621	0.103583	0.0224072	4.65373e-06	0.922168	0.0134323	1.17351e-284	0.888077	382	214	1.78505	37	38	0.973684	Heart failure NOS	circulatory system
	428.3	1263	0.203564	0.0252502	1.82518e-15	0.992413	0.00751319	0	0.936352	739	449	1.64588	92	67	1.37313	Heart failure with reduced EF [Systolic or combined heart failure]	circulatory system
	428.4	1949	0.204445	0.0209536	5.93368e-22	1.00517	0.00617286	0	0.936134	1099	712	1.54354	123	107	1.14953	Heart failure with preserved EF [Diastolic heart failure]	circulatory system
	440.2	951	0.076531	0.0140559	6.69115e-08	0.878047	0.0135421	0	0.823022	646	260	2.48462	74	53	1.39623	Atherosclerosis of the extremities	circulatory system
	440.21	540	0.222073	0.0231506	4.34788e-20	0.939406	0.0131311	7.81321e-263	0.911975	329	167	1.97006	61	37	1.64865	Atherosclerosis of native arteries of the extremities with ulceration or gangrene	circulatory system
	452.2	1066	0.235086	0.0210812	2.75121e-27	0.982925	0.00814199	0	0.936211	659	336	1.96131	74	75	0.986667	Deep vein thrombosis [DVT]	circulatory system
	457.3	3803	0.189652	0.0112431	2.19734e-61	1.01424	0.00502159	0	0.92265	2700	722	3.73961	185	113	1.63717	Encounter for long-term (current) use of aspirin	circulatory system
	458.2	542	0.222928	0.027899	9.44542e-15	0.975215	0.0122056	7.12181e-287	0.927367	308	194	1.58763	28	35	0.8	Iatrogenic hypotension	circulatory system
	458.9	2436	0.114113	0.00982245	2.40171e-30	0.930403	0.00704303	0	0.885254	1558	706	2.2068	174	134	1.29851	Hypotension NOS	circulatory system
	459.1	341	0.520952	0.0701207	9.88858e-13	1.01196	0.00834763	1.31339e-272	0.978363	137	190	0.721053	30	28	1.07143	Hemorrhage NOS	circulatory system
	459.7	609	0.478797	0.0469855	1.5825e-22	1.01316	0.00707758	0	0.972614	250	329	0.759878	51	81	0.62963	Blood vessel replaced	circulatory system
	459.9	2123	0.0708323	0.00886571	2.25088e-15	0.893271	0.00883006	0	0.834405	1382	651	2.12289	92	110	0.836364	Circulatory disease NEC	circulatory system
	480.1	1248	0.0945828	0.0128843	3.95278e-13	0.898553	0.00876596	0	0.899266	697	482	1.44606	121	96	1.26042	Bacterial pneumonia	respiratory
	480.13	130	0.234728	0.0378901	9.91627e-09	0.909845	0.0208684	2.32597e-73	0.942953	84	33	2.54545	36	17	2.11765	MRSA pneumonia	respiratory
	509.1	2431	0.170704	0.0120925	2.34825e-43	0.927758	0.00543542	0	0.930621	1333	841	1.58502	244	126	1.93651	Respiratory failure	respiratory
	509.2	506	0.129119	0.0216035	4.63583e-09	0.91375	0.011974	1.03304e-260	0.927825	230	225	1.02222	47	40	1.175	Respiratory insufficiency	respiratory
	509.3	420	0.134919	0.0232988	1.4667e-08	0.906591	0.0157925	1.55999e-190	0.895638	303	83	3.6506	43	23	1.86957	Pulmonary insufficiency or respiratory failure following trauma and surgery	respiratory
	509.8	1547	0.237132	0.0226696	9.68688e-25	0.984099	0.00560974	0	0.954825	760	698	1.08883	117	116	1.00862	Dependence on respirator [Ventilator] or supplemental oxygen	respiratory
	512.7	5486	0.0907072	0.00622358	3.26336e-47	0.954621	0.00439095	0	0.898678	4303	1028	4.1858	226	163	1.3865	Shortness of breath	respiratory
	580.3	766	0.0687272	0.0147311	3.65985e-06	0.831663	0.014321	3.11241e-277	0.820658	595	144	4.13194	26	29	0.896552	Nephritis and nephropathy without mention of glomerulonephritis	genitourinary
	585.1	3213	0.194907	0.0109839	6.7089e-67	0.959253	0.00498815	0	0.928519	2119	730	2.90274	274	137	2	Acute renal failure	genitourinary
	585.2	731	0.130407	0.0176477	4.24887e-13	0.913719	0.0122957	0	0.887929	488	211	2.3128	45	40	1.125	Renal failure NOS	genitourinary
	585.3	3590	0.133045	0.00973825	2.12243e-41	0.997926	0.00514293	0	0.917735	2612	765	3.41438	174	101	1.72277	Chronic renal failure [CKD]	genitourinary
	585.31	1484	0.162637	0.0186311	7.38595e-18	0.980423	0.00632566	0	0.946457	793	568	1.39613	106	83	1.27711	Renal dialysis	genitourinary
	585.32	552	0.17593	0.0274918	3.44039e-10	0.939587	0.0113452	3.76525e-306	0.928018	350	184	1.90217	27	33	0.818182	End stage renal disease	genitourinary
	592.11	1059	0.23872	0.0460485	2.63389e-07	1.01645	0.00475845	0	0.978827	437	552	0.791667	71	56	1.26786	Acute cystitis	genitourinary
	599.2	1442	0.069818	0.0129697	8.64684e-08	0.925687	0.00998364	0	0.86611	836	495	1.68889	152	78	1.94872	Retention of urine	genitourinary
	681.2	654	0.11653	0.0217233	1.18865e-07	0.981283	0.0124239	8.17517e-308	0.916818	354	214	1.65421	69	20	3.45	Cellulitis and abscess of face/neck	dermatologic
	681.3	1782	0.072521	0.00947417	3.36316e-14	0.9161	0.0094435	0	0.856553	1271	307	4.14007	145	42	3.45238	Cellulitis and abscess of arm/hand	dermatologic
	681.5	3433	0.0768872	0.0066182	1.45965e-30	0.9061	0.00665859	0	0.858267	2539	521	4.87332	311	88	3.53409	Cellulitis and abscess of leg, except foot	dermatologic
	681.6	1045	0.056889	0.0111979	4.54093e-07	0.813455	0.0132243	0	0.79982	818	131	6.24427	62	24	2.58333	Cellulitis and abscess of foot, toe	dermatologic
	681.7	1967	0.0958014	0.0103795	7.65021e-20	0.935845	0.00810456	0	0.884801	1347	391	3.44501	153	67	2.28358	Cellulitis and abscess of trunk	dermatologic
	686.1	1070	0.0539763	0.0121056	9.2301e-06	0.916485	0.0134224	0	0.830875	735	216	3.40278	72	28	2.57143	Carbuncle and furuncle	dermatologic
	695.9	982	0.0357035	0.0114342	0.00185017	0.877344	0.0139271	0	0.813799	627	283	2.21555	71	49	1.44898	Unspecified erythematous condition	dermatologic
	707.1	1768	0.275961	0.01553	1.07386e-64	0.945944	0.00544549	0	0.948811	1093	537	2.03538	178	119	1.4958	Decubitus ulcer	dermatologic
	707.2	2565	0.100547	0.00739239	1.20897e-40	0.858809	0.00773049	0	0.836971	1932	474	4.07595	176	114	1.54386	Chronic ulcer of leg or foot	dermatologic
	707.3	1618	0.116055	0.010159	4.6982e-29	0.882649	0.00931732	0	0.854995	1013	511	1.98239	109	119	0.915966	Chronic ulcer of unspecified site	dermatologic
	710.1	1565	0.122623	0.0114671	1.29669e-25	0.89828	0.0104992	0	0.851956	910	364	2.5	167	119	1.40336	Osteomyelitis	musculoskeletal
	710.11	920	0.232167	0.0197154	1.45106e-29	0.949746	0.00968969	0	0.925085	474	306	1.54902	101	126	0.801587	Acute osteomyelitis	musculoskeletal
	710.12	942	0.153323	0.0177779	3.73822e-17	0.94154	0.0121383	0	0.88759	439	325	1.35077	63	91	0.692308	Chronic osteomyelitis	musculoskeletal
	710.19	1295	0.122598	0.0123822	3.42101e-22	0.890762	0.0111162	0	0.8542	709	389	1.82262	118	146	0.808219	Unspecified osteomyelitis	musculoskeletal
	711.1	690	0.114145	0.0193333	6.49395e-09	0.915379	0.0156719	2.63897e-228	0.869729	344	169	2.0355	87	53	1.64151	Pyogenic arthritis	musculoskeletal
	741.3	1260	0.141313	0.0181477	1.451e-14	0.948867	0.00750397	0	0.928407	829	406	2.04187	61	83	0.73494	Difficulty in walking	musculoskeletal
	771.1	4021	0.0750521	0.00652851	4.27401e-30	0.922641	0.00603034	0	0.85914	3044	796	3.82412	198	156	1.26923	Swelling of limb	symptoms
	772.3	1926	0.258262	0.0166449	3.42055e-51	0.983059	0.00487365	0	0.955609	1216	676	1.79882	114	180	0.633333	Muscle weakness	symptoms
	782.3	4492	0.0610578	0.00568229	1.3366e-26	0.909437	0.00642497	0	0.820775	3627	750	4.836	191	160	1.19375	Edema	symptoms
	790.8	624	0.248924	0.0288879	6.93066e-17	0.963411	0.00849827	0	0.957746	355	214	1.65888	45	59	0.762712	Elevated C-reactive protein (CRP)	symptoms
	871.3	617	0.0552929	0.0148527	0.000216422	0.858381	0.0142626	2.42306e-251	0.862179	326	255	1.27843	65	47	1.38298	Open wound of foot except toe(s) alone	injuries & poisonings
	960.1	598	0.028305	0.0136853	0.0390794	0.827195	0.0165868	3.42235e-207	0.817559	362	195	1.85641	23	63	0.365079	Adverse effects of antibacterials (not penicillins)	injuries & poisonings
	962.3	408	0.0214411	0.0156367	0.171126	0.772282	0.0218286	2.66786e-122	0.767114	205	177	1.15819	26	24	1.08333	Hormones and synthetic substitutes causing adverse effects in therapeutic use	injuries & poisonings
	964.1	524	0.112019	0.0237591	3.17776e-06	0.93686	0.0168803	1.73674e-211	0.864693	330	154	2.14286	27	25	1.08	Anticoagulants causing adverse effects	injuries & poisonings
	994.2	2885	0.293471	0.0127599	5.40863e-106	0.974525	0.00431876	0	0.954736	1625	791	2.05436	370	171	2.16374	Sepsis	injuries & poisonings
	994.21	808	0.337944	0.0247234	7.13678e-38	0.980999	0.00812767	0	0.953966	383	322	1.18944	106	54	1.96296	Septic shock	injuries & poisonings
