# Supplementary material for: Phenome-wide association study identifies new clinical phenotypes associated with Staphylococcus aureus infections
Source: PLoS One. 2024 Jul 5;19(7):e0303395. doi: 10.1371/journal.pone.0303395 (PMC11226111; doi:10.1371/journal.pone.0303395)
Supplement: S5 Table — (XLSX) [file pone.0303395.s009.xlsx]

## Sheet: Sheet1
	Table S5. Sentinel phecode selection from remaining phecodes after threshold from both PheWAS. Phecode with the highest O.R (using results from PheWAS of SAI - co-occurance) within in a class of
	phecodes is designated the sentinel phecode and carried on for futher studies. Rows with 1 in column c indicate sentinel phecode.
	Dx	sentinel phecode selection	beta	s.e.	O.R.	p-value	phenotype
	8.5	0	1.99958	0.062488	7.38597	1.10987e-224	Bacterial enteritis
	8.52	1	2.17178	0.0670005	8.77389	1.72244e-230	Intestinal infection due to C. difficile
	38.1	0	2.43579	0.0605919	11.4248	0	Gram negative septicemia
	38.2	1	4.75576	0.0634522	116.252	0	Gram positive septicemia
	38.3	0	3.05026	0.0347718	21.1208	0	Bacteremia
	41.2	0	2.9642	0.0478947	19.3791	0	Streptococcus infection
	41.4	0	2.27975	0.0552968	9.77419	0	E. coli
	41.9	0	3.02618	0.0524754	20.6183	0	Infection with drug-resistant microorganisms
	112.3	1	1.82558	0.0490667	6.20639	5.43657e-303	Candidiasis of skin and nails
	250.22	0	1.84653	0.0343347	6.33777	0	Type 2 diabetes with renal manifestations
	250.24	0	2.09082	0.0340873	8.09154	0	Type 2 diabetes with neurological manifestations
	250.25	1	1.95997	0.0390876	7.09911	0	Diabetes type 2 with peripheral circulatory disorders
	250.3	0	2.05567	0.0294492	7.81211	0	Insulin pump user
	260.2	0	2.02659	0.0570411	7.58815	1.78084e-276	severe protein-calorie malnutrition
	260.3	0	1.64605	0.0565091	5.18646	1.54277e-186	Adult failure to thrive
	270.3	0	1.61688	0.0444037	5.03735	2.63487e-290	Disorders of plasma protein metabolism
	270.38	1	1.81301	0.0488513	6.1289	1.73688e-301	Other specified disorders of plasma protein metabolism
	275.3	1	1.90517	0.0326323	6.72057	0	Disorders of magnesium metabolism
	275.5	0	1.61417	0.0367341	5.02371	0	Disorders of calcium/phosphorus metabolism
	275.53	0	2.0054	0.0488421	7.42904	0	Disorders of phosphorus metabolism
	276.1	0	1.94889	0.0287417	7.02091	0	Electrolyte imbalance
	276.11	1	2.08329	0.0565973	8.03089	1.32249e-296	Hyperosmolality and/or hypernatremia
	276.12	0	1.73202	0.0323441	5.65205	0	Hyposmolality and/or hyponatremia
	276.13	0	1.79675	0.0342395	6.03003	0	Hyperpotassemia
	276.14	0	1.63028	0.0287703	5.1053	0	Hypopotassemia
	276.4	0	2.07808	0.0342757	7.98909	0	Acid-base balance disorder
	276.41	0	2.09667	0.0358068	8.13902	0	Acidosis
	276.42	0	1.90032	0.074226	6.68804	1.45605e-144	Alkalosis
	276.6	0	1.87566	0.0419016	6.5251	0	Fluid overload
	280.2	1	1.82708	0.0532909	6.2157	1.3133e-257	Iron deficiency anemia secondary to blood loss (chronic)
	285.1	0	1.75767	0.0332747	5.79893	0	Acute posthemorrhagic anemia
	285.2	1	1.92065	0.0345877	6.82541	0	Anemia of chronic disease
	285.21	0	1.87288	0.0420755	6.50698	0	Anemia in chronic kidney disease
	286.9	1	1.8203	0.0373078	6.17374	0	Abnormal coagulation profile
	288.2	1	1.94441	0.0345194	6.98949	0	Elevated white blood cell count
	290.2	1	1.89984	0.0625642	6.6848	1.53536e-202	Delirium due to conditions classified elsewhere
	292.4	1	1.89581	0.0314538	6.65797	0	Altered mental status
	348.8	1	2.06121	0.0390387	7.85544	0	Encephalopathy, not elsewhere classified
	355.1	1	1.8339	0.0406724	6.25824	0	Chronic pain syndrome
	401.2	0	1.99886	0.0322763	7.38065	0	Hypertensive heart and/or renal disease
	401.21	1	1.80202	0.0370917	6.0619	0	Hypertensive heart disease
	401.22	0	1.78434	0.0336885	5.95562	0	Hypertensive chronic kidney disease
	420.3	1	1.98395	0.0558384	7.27142	1.67853e-276	Endocarditis
	427.7	1	1.7854	0.0335366	5.96195	0	Tachycardia NOS
	428.1	1	2.00311	0.0343397	7.41204	0	Congestive heart failure (CHF) NOS
	428.2	0	1.60994	0.0534496	5.00251	2.59503e-199	Heart failure NOS
	428.3	0	1.69164	0.0392676	5.42838	0	Heart failure with reduced EF [Systolic or combined heart failure]
	428.4	0	2.0017	0.0350588	7.4016	0	Heart failure with preserved EF [Diastolic heart failure]
	440.2	0	1.7427	0.0429517	5.71272	0	Atherosclerosis of the extremities
	440.21	0	2.67434	0.056683	14.5027	0	Atherosclerosis of native arteries of the extremities with ulceration or gangrene
	452.2	1	1.61445	0.0421369	5.02512	0	Deep vein thrombosis [DVT]
	457.3	1	1.87213	0.0304573	6.5021	0	Encounter for long-term (current) use of aspirin
	458.2	0	1.74304	0.0657282	5.71469	5.8654e-155	Iatrogenic hypotension
	458.9	0	1.77964	0.0321662	5.92774	0	Hypotension NOS
	459.1	1	2.04659	0.0703974	7.74143	8.13112e-186	Hemorrhage NOS
	459.7	0	2.07372	0.0528246	7.95438	0	Blood vessel replaced
	459.9	0	1.61545	0.0335091	5.03017	0	Circulatory disease NEC
	480.1	0	1.77882	0.0384947	5.92288	0	Bacterial pneumonia
	480.13	1	3.18891	0.123691	24.262	1.4363e-146	MRSA pneumonia
	509.1	0	1.91247	0.0309114	6.7698	0	Respiratory failure
	509.2	0	1.95293	0.0592883	7.04934	5.95732e-238	Respiratory insufficiency
	509.3	0	1.70351	0.068191	5.49322	9.71171e-138	Pulmonary insufficiency or respiratory failure following trauma and surgery
	509.8	1	1.80072	0.0354963	6.05399	0	Dependence on respirator [Ventilator] or supplemental oxygen
	512.7	1	1.67153	0.0280989	5.32031	0	Shortness of breath
	580.3	1	1.63578	0.0493758	5.13344	1.13343e-240	Nephritis and nephropathy without mention of glomerulonephritis
	585.1	1	2.12153	0.0304491	8.3439	0	Acute renal failure
	585.2	0	1.64811	0.0481248	5.19716	4.90237e-257	Renal failure NOS
	585.3	0	1.78711	0.0310407	5.97217	0	Chronic renal failure [CKD]
	585.31	0	2.13461	0.0362152	8.45374	0	Renal dialysis
	585.32	0	1.80254	0.0540395	6.06504	5.96969e-244	End stage renal disease
	592.11	1	1.67102	0.0428723	5.31757	0	Acute cystitis
	599.2	1	1.65393	0.0374682	5.22746	0	Retention of urine
	681.2	1	2.23565	0.0525922	9.35256	0	Cellulitis and abscess of face/neck
	681.3	0	2.01885	0.0344896	7.52965	0	Cellulitis and abscess of arm/hand
	681.5	0	2.36944	0.0277662	10.6914	0	Cellulitis and abscess of leg, except foot
	681.6	0	2.19672	0.0433822	8.99542	0	Cellulitis and abscess of foot, toe
	681.7	0	2.37907	0.0331342	10.7948	0	Cellulitis and abscess of trunk
	686.1	1	2.19814	0.0468113	9.00827	0	Carbuncle and furuncle
	707.1	1	2.53565	0.0359919	12.6247	0	Decubitus ulcer
	707.2	0	2.48318	0.0310918	11.9793	0	Chronic ulcer of leg or foot
	707.3	0	2.57995	0.0377384	13.1964	0	Chronic ulcer of unspecified site
	710.1	0	3.08167	0.0357348	21.7948	0	Osteomyelitis
	710.11	1	3.26855	0.0463854	26.2733	0	Acute osteomyelitis
	710.12	0	3.37381	0.0462231	29.1895	0	Chronic osteomyelitis
	710.19	0	3.18838	0.0396055	24.2491	0	Unspecified osteomyelitis
	711.1	1	3.08099	0.0519165	21.78	0	Pyogenic arthritis
	741.3	1	1.62569	0.0366662	5.08191	0	Difficulty in walking
	771.1	1	1.86363	0.027487	6.44712	0	Swelling of limb
	772.3	1	1.77851	0.0319293	5.92104	0	Muscle weakness
	782.3	1	1.72709	0.0287301	5.62426	0	Edema
	790.8	1	1.75955	0.0585139	5.80984	1.17037e-198	Elevated C-reactive protein (CRP)
	964.1	1	1.7514	0.0655133	5.76267	1.91933e-157	Anticoagulants causing adverse effects
	994.2	0	2.65448	0.0301031	14.2176	0	Sepsis
	994.21	1	2.41644	0.047984	11.2059	0	Septic shock
	counts	41
