# Supplementary material for: Phenome-wide association study identifies new clinical phenotypes associated with Staphylococcus aureus infections
Source: PLoS One. 2024 Jul 5;19(7):e0303395. doi: 10.1371/journal.pone.0303395 (PMC11226111; doi:10.1371/journal.pone.0303395)
Supplement: S6 Table — (XLSX) [file pone.0303395.s010.xlsx]

## Sheet: Sheet1
	Table S6. Phecode counts per disease category
	phecode category	counts in category
	circulatory system	7
	endocrine/metabolic	4
	genitourinary	4
	hematopoietic	4
	symptoms	4
	musculoskeletal	3
	respiratory	3
	infectious diseases	3
	dermatologic	3
	injuries & poisonings	2
	mental disorders	2
	neurological	2
	congenital anomalies	0
	digestive	0
	neoplasms	0
	pregnancy complications	0
	sense organs	0
	grand total	41
